# Supplementary material for: Prescribed hormonal contraceptive use trends in the Estonian Biobank: A longitudinal observational study
Source: PLoS Med. 2026 May 20;23(5):e1005086. doi: 10.1371/journal.pmed.1005086 (PMC13221152; doi:10.1371/journal.pmed.1005086)
Supplement: S1 Checklist — Table A. STROBE checklist. This checklist is reproduced from the Strengthening the Reporting of Observational Studies in Epidemiology (STROBE) Statement, which is licensed under the Creative Commons Attribution 4.0 International (CC BY 4.0). Information about the STROBE Initiative is available at https://www.strobe-statement.org/. von Elm E, Altman DG, Egger M, Pocock SJ, Gøtzsche PC, Vandenbroucke JP, et al. (2007) The Strengthening the Reporting of Observational Studies in Epidemiology (STROBE) Statement: Guidelines for Reporting Observational Studies. PLOS Medicine 4(10): e297. https://doi.org/10.1371/journal.pmed.0040296. Table B. RECORD checklist. This checklist is reproduced from the REporting of studies Conducted using Observational Routinely-collected Data (RECORD) Statement, which is licensed under the Creative Commons Attribution 4.0 International (CC BY 4.0). Information about the RECORD Initiative is available at https://www.record-statement.org/. Benchimol EI, Smeeth L, Guttmann A, Harron K, Moher D, Petersen I, et al. (2015) The REporting of studies Conducted using Observational Routinely-collected health Data (RECORD) statement. PLOS Medicine 12(10):e1001885. https://doi.org/10.1371/journal.pmed.1001885. (XLSX) [file pmed.1005086.s001.xlsx]

## Sheet: Contents
Prescribed hormonal contraceptive use trends in the Estonian Biobank: A longitudinal observational study
Jelisaveta Džigurski1,*, Märt Möls1,2, Kristi Läll1, Hannah Currant3,4, Mall Eltermaa5, Estonian Biobank Research Team1, Reedik Mägi1, Lili Milani1, Triin Laisk1,*
Affiliations:
1Estonian Genome Centre, Institute of Genomics, University of Tartu, Tartu, Estonia
2Institute of Mathematics and Statistics, University of Tartu, Tartu, Estonia
3Nuffield Department of Women’s and Reproductive Health, University of Oxford, Oxford, UK
4Big Data Institute, University of Oxford, Oxford, UK
5Institute of Biomedicine and Translational Medicine, University of Tartu, Tartu, Estonia
Corresponding authors:
* jelisaveta.dzigurski@ut.ee; triin.laisk@ut.ee
S1 Checklist
Table A. STROBE Checklist. This checklist is reproduced from the Strengthening the Reporting of Observational Studies in Epidemiology (STROBE) Statement, which is licensed under the Creative Commons Attribution 4.0 International (CC BY 4.0). Information about the STROBE Initiative is available at https://www.strobe-statement.org/. von Elm E, Altman DG, Egger M, Pocock SJ, Gøtzsche PC, Vandenbrouc…
Table B. RECORD Checklist. This checklist is reproduced from the REporting of studies Conducted using Observational Routinely-collected Data (RECORD) Statement, which is licensed under the Creative Commons Attribution 4.0 International (CC BY 4.0). Information about the RECORD Initiative is available at https://www.record-statement.org/. Benchimol EI, Smeeth L, Guttmann A, Harron K, Moher D, Pete…

## Sheet: Table A
Table A. STROBE Statement—checklist of items that should be included in reports of observational studies
	Item No	Recommendation	Included	Location in manuscript where items are reported
Title and abstract	1	(a) Indicate the study’s design with a commonly used term in the title or the abstract	Yes	Title; Abstract
		(b) Provide in the abstract an informative and balanced summary of what was done and what was found	Yes	Abstract
Introduction
Background/rationale	2	Explain the scientific background and rationale for the investigation being reported	Yes	Introduction, paragraph 1-3
Objectives	3	State specific objectives, including any prespecified hypotheses	Yes	Introduction, paragraph 4
Methods
Study design	4	Present key elements of study design early in the paper	Yes	Abstract; Introduction, paragraph 5; Methods, paragraph 1
Setting	5	Describe the setting, locations, and relevant dates, including periods of recruitment, exposure, follow-up, and data collection	Yes	Methods, paragraph 2-4
Participants	6	(a) Give the eligibility criteria, and the sources and methods of selection of participants. Describe methods of follow-up	Yes	Methods, paragraph 2-5
		(b) For matched studies, give matching criteria and number of exposed and unexposed	N/A
Variables	7	Clearly define all outcomes, exposures, predictors, potential confounders, and effect modifiers. Give diagnostic criteria, if applicable	Yes	Methods, paragraph 3-8
Data sources/ measurement	8	For each variable of interest, give sources of data and details of methods of assessment (measurement). Describe comparability of assessment methods if there is more than one group	Yes	Methods, paragraph 2-8, 9-14
Bias	9	Describe any efforts to address potential sources of bias	Yes	Methods, paragraph 2
Study size	10	Explain how the study size was arrived at	Yes	Methods, paragraph 3-6
Quantitative variables	11	Explain how quantitative variables were handled in the analyses. If applicable, describe which groupings were chosen and why	Yes	Methods, paragraph 3,5-8
Statistical methods	12	(a) Describe all statistical methods, including those used to control for confounding	Yes	Methods, paragraph 15
		(b) Describe any methods used to examine subgroups and interactions	Yes	Methods, paragraph 15
		(c) Explain how missing data were addressed	N/A
		(d) If applicable, explain how loss to follow-up was addressed	N/A
		(e) Describe any sensitivity analyses	N/A
Results
Participants	13	(a) Report numbers of individuals at each stage of study—eg numbers potentially eligible, examined for eligibility, confirmed eligible, included in the study, completing follow-up, and analysed	Yes	Methods, paragraph 3-5
		(b) Give reasons for non-participation at each stage	Yes	Methods, paragraph 3-5
		(c) Consider use of a flow diagram	Yes	Methods, Fig 1
Descriptive data	14	(a) Give characteristics of study participants (eg demographic, clinical, social) and information on exposures and potential confounders	Yes	Results, paragraph 1; Results, Table 1
		(b) Indicate number of participants with missing data for each variable of interest	Yes	Table G and H in S3 Appendix
		(c) Summarise follow-up time (eg, average and total amount)	Yes	Results, paragraph 1
Outcome data	15	Report numbers of outcome events or summary measures over time	Yes	Results, paragraph 1-5,14
Main results	16	(a) Give unadjusted estimates and, if applicable, confounder-adjusted estimates and their precision (eg, 95% confidence interval). Make clear which confounders were adjusted for and why they were included	Yes	Results, paragraph 13,14
		(b) Report category boundaries when continuous variables were categorized	Yes	Methods, paragraph 3
		(c) If relevant, consider translating estimates of relative risk into absolute risk for a meaningful time period	N/A
Other analyses	17	Report other analyses done—eg analyses of subgroups and interactions, and sensitivity analyses	Yes	Results, 6-14
Discussion
Key results	18	Summarise key results with reference to study objectives	Yes	Discussion, paragraph 1
Limitations	19	Discuss limitations of the study, taking into account sources of potential bias or imprecision. Discuss both direction and magnitude of any potential bias	Yes	Discussion, paragraph 7
Interpretation	20	Give a cautious overall interpretation of results considering objectives, limitations, multiplicity of analyses, results from similar studies, and other relevant evidence	Yes	Discussion, paragraph 2-5
Generalisability	21	Discuss the generalisability (external validity) of the study results	Yes	Discussion, paragraph 8
Other information
Funding	22	Give the source of funding and the role of the funders for the present study and, if applicable, for the original study on which the present article is based	Yes	Funding statement
Note: An Explanation and Elaboration article discusses each checklist item and gives methodological background and published examples of transparent reporting. The STROBE checklist is best used in conjunction with this article (freely available on the Web sites of PLoS Medicine at http://www.plosmedicine.org/, Annals of Internal Medicine at http://www.annals.org/, and Epidemiology at http://www.e…

## Sheet: Table B
Table B. The RECORD statement – checklist of items, extended from the STROBE statement, that should be reported in observational studies using routinely collected health data.
	Item No	Recommendation	Included	Location in manuscript where items are reported
Title and abstract	1	RECORD 1.1: The type of data used should be specified in the title or abstract. When possible, the name of the databases used should be included.	Yes	Title; Abstract
		RECORD 1.2: If applicable, the geographic region and timeframe within which the study took place should be reported in the title or abstract.	Yes	Abstract
		RECORD 1.3: If linkage between databases was conducted for the study, this should be clearly stated in the title or abstract.	N/A
Methods
Participants	6	RECORD 6.1: The methods of study population selection (such as codes or algorithms used to identify subjects) should be listed in detail. If this is not possible, an explanation should be provided.	Yes	Methods, paragraph 3,4,5
		RECORD 6.2: Any validation studies of the codes or algorithms used to select the population should be referenced. If validation was conducted for this study and not published elsewhere, detailed methods and results should be provided.	Yes	Methods, paragraph 4-14
		RECORD 6.3: If the study involved linkage of databases, consider use of a flow diagram or other graphical display to demonstrate the data linkage process, including the number of individuals with linked data at each stage.	N/A
Variables	7	RECORD 7.1: A complete list of codes and algorithms used to classify exposures, outcomes, confounders, and effect modifiers should be provided. If these cannot be reported, an explanation should be provided.	Yes	Method, paragraph 4,5,9-14
Data access and cleaning methods	12	RECORD 12.1: Authors should describe the extent to which the investigators had access to the database population used to create the study population.	Yes	Methods, paragraph 3
		RECORD 12.2: Authors should provide information on the data cleaning methods used in the study.	Yes	Methods, paragraph 2,4
Linkage		RECORD 12.3: State whether the study included person-level, institutional-level, or other data linkage across two or more databases. The methods of linkage and methods of linkage quality evaluation should be provided.	Yes	Methods, paragraph 2,4
Results
Participants	13	RECORD 13.1: Describe in detail the selection of the persons included in the study (i.e., study population selection) including filtering based on data quality, data availability and linkage. The selection of included persons can be described in the text and/or by means of the study flow diagram.	Yes	Methods, paragraph 2-5
Discussion
Limitations	19	RECORD 19.1: Discuss the implications of using data that were not created or collected to answer the specific research question(s). Include discussion of misclassification bias, unmeasured confounding, missing data, and changing eligibility over time, as they pertain to the study being reported.	Yes	Discussion, paragraph 7
Other information
Accessibility of protocol, raw data, and programming code	22	RECORD 22.1: Authors should provide information on how to access any supplemental information such as the study protocol, raw data, or programming code.	Yes	Data availability statement
*Reference: Benchimol EI, Smeeth L, Guttmann A, Harron K, Moher D, Petersen I, et al. (2015) The REporting of studies Conducted using Observational Routinely-collected health Data (RECORD) statement. PLOS Medicine 12(10):e1001885. https://doi.org/10.1371/journal.pmed.1001885
*Checklist is protected under Creative Commons Attribution (CC BY) license.
