# Supplementary material for: Prescribed hormonal contraceptive use trends in the Estonian Biobank: A longitudinal observational study
Source: PLoS Med. 2026 May 20;23(5):e1005086. doi: 10.1371/journal.pmed.1005086 (PMC13221152; doi:10.1371/journal.pmed.1005086)
Supplement: S3 Appendix — Table A. ICD-10 codes used to identify HC initiation/discontinuation reasons, and thromboembolism events and risk factors. Table B. Total number of individuals from specific age group in the whole study cohort. The table includes both hormonal contraceptive (HC) users and HC non-users. Table C. Annual prevalence of progestin-only hormonal contraceptive and combined hormonal contraceptive user groups in the Estonian Biobank (EstBB, for years from 2004 to 2022) and the Estonian population (Kurvits and colleagues [13], for years from 2005 to 2019). Table D. Total covered days by hormonal contraceptive type and age group per calendar year (from 2004 to 2022). COC, combined oral contraceptive; CHC, combined hormonal contraceptive; IUD, intrauterine device. Table E. Characteristics of hormonal contraceptive user types of interest (non-switchers (n = 17,453), rapid switchers (n = 12,929) and rapid discontinuers (n = 5,362)). The numbers refer to the earliest observed relevant HC usage period. COC, combined oral contraceptive; CHC, combined hormonal contraceptive; IUD, intrauterine device. Table F. Count of rapid switchers with potential side effect-related diagnoses from a curated ICD-10 code list, by hormonal contraceptive type. COC, combined oral contraceptive; CHC, combined hormonal contraceptive; IUD, intrauterine device. Table G. Prevalence of thromboembolism risk factors (RF) and prevalence ratio (PR) with 95% confidence interval (CI) between combined hormonal contraceptive (CHC) and progestin-only contraceptive (POC) users, with raw and Bonferroni-corrected p-values. Table H. Prevalence of thromboembolism risk factors (RF) and prevalence ratio (PR) with 95% confidence interval (CI) between combined hormonal contraceptive (CHC) users stratified by estrogen dose (low ethinylestradiol (low_ee), moderate ethinylestradiol (moderate_ee), and estradiol (e2)) and progestin-only contraceptive (POC) users, with raw and Bonferroni-corrected p-values. (XLSX) [file pmed.1005086.s004.xlsx]

## Sheet: Contents
Prescribed hormonal contraceptive use trends in the Estonian Biobank: A longitudinal observational study
Jelisaveta Džigurski1,*, Märt Möls1,2, Kristi Läll1, Hannah Currant3,4, Mall Eltermaa5, Estonian Biobank Research Team1, Reedik Mägi1, Lili Milani1, Triin Laisk1,*
Affiliations:
1Estonian Genome Centre, Institute of Genomics, University of Tartu, Tartu, Estonia
2Institute of Mathematics and Statistics, University of Tartu, Tartu, Estonia
3Nuffield Department of Women’s and Reproductive Health, University of Oxford, Oxford, UK
4Big Data Institute, University of Oxford, Oxford, UK
5Institute of Biomedicine and Translational Medicine, University of Tartu, Tartu, Estonia
Corresponding authors:
* jelisaveta.dzigurski@ut.ee; triin.laisk@ut.ee
S3 Appendix
Table A. ICD-10 codes used to identify HC initiation/discontinuation reasons, and thromboembolism events and risk factors
Table B. Total number of individuals from specific age group in the whole study cohort
Table C. Annual prevalence of progestin-only hormonal contraceptive and combined hormonal contraceptive user groups in the Estonian Biobank (EstBB, for years from 2004 to 2022) and the Estonian population (Kurvits et al. (2021), for years from 2005 to 2019)
Table D. Total covered days by hormonal contraceptive type and age group per calendar year (from 2004 to 2022)
Table E. Characteristics of hormonal contraceptive user types of interest (non-switchers (n = 17,453), rapid switchers (n = 12,929) and rapid discontinuers (n = 5,362)). The numbers refer to the earliest observed relevant HC usage period.
Table F. Count of rapid switchers with potential side effect-related diagnoses from a curated ICD-10 code list, by hormonal contraceptive type. COC - combined oral contraceptive; CHC - combined hormonal contraceptive; IUD - intrauterine device
Table G. Prevalence of thromboembolism risk factors (RF) and prevalence ratio (PR) with 95% confidence interval (CI) between combined hormonal contraceptive (CHC) and progestin-only contraceptive (POC) users, with raw and Bonferroni-corrected p-values
Table H. Prevalence of thromboembolism risk factors (RF) and prevalence ratio (PR) with 95% confidence interval (CI) between combined hormonal contraceptive (CHC) stratified by estrogen dose (low ethinylestradiol (low_ee), moderate ethinylestradiol (moderate_ee), and estradiol (e2)) and progestin-only contraceptive (POC) users, with raw and Bonferroni-corrected p-values

## Sheet: Table A
Table A. ICD-10 codes used to identify HC initiation/discontinuation reasons, and thromboembolism events and risk factors.
Category	ICD10_Code	ICD10_Name
potential non-contraceptive reasons for HC initiation	D25	leiomyoma of uterus
potential non-contraceptive reasons for HC initiation	E28	ovarian dysfunction
potential non-contraceptive reasons for HC initiation	E28.2	polycystic ovarian syndrome
potential non-contraceptive reasons for HC initiation	L70	acne
potential non-contraceptive reasons for HC initiation	N80	endometriosis
potential non-contraceptive reasons for HC initiation	N91	absent, scanty and rare menstruation
potential non-contraceptive reasons for HC initiation	N92	excessive, frequent and irregular menstruation
potential side effects-related diagnoses and possible reasons for HC discontinuation	B37	candidiasis
potential side effects-related diagnoses and possible reasons for HC discontinuation	F32	depressive episode
potential side effects-related diagnoses and possible reasons for HC discontinuation	F41	other anxiety disorders
potential side effects-related diagnoses and possible reasons for HC discontinuation	F52	sexual dysfunction, not caused by organic disorder or disease
potential side effects-related diagnoses and possible reasons for HC discontinuation	G43	migraine
potential side effects-related diagnoses and possible reasons for HC discontinuation	G44	other headache syndromes
potential side effects-related diagnoses and possible reasons for HC discontinuation	K80	cholelithiasis
potential side effects-related diagnoses and possible reasons for HC discontinuation	L70	acne
potential side effects-related diagnoses and possible reasons for HC discontinuation	L68.0	hirsutism
potential side effects-related diagnoses and possible reasons for HC discontinuation	N64.4	mastodynia
potential side effects-related diagnoses and possible reasons for HC discontinuation	N76	other inflammation of vagina and vulva
potential side effects-related diagnoses and possible reasons for HC discontinuation	N83	disorders of ovary/fallopian tube
potential side effects-related diagnoses and possible reasons for HC discontinuation	N84	polyp of female genital tract
potential side effects-related diagnoses and possible reasons for HC discontinuation	N92	excessive, frequent and irregular menstruation
potential side effects-related diagnoses and possible reasons for HC discontinuation	N93	other abnormal uterine bleeding
potential side effects-related diagnoses and possible reasons for HC discontinuation	N94	pain and other conditions associated with female genital organs and menstrual cycle
potential side effects-related diagnoses and possible reasons for HC discontinuation	R10	abdominal and pelvic pain
potential side effects-related diagnoses and possible reasons for HC discontinuation	R51	headaches
potential side effects-related diagnoses and possible reasons for HC discontinuation	R53	malaise and fatigue
potential HC failure	O04	medical abortion
venous thromboembolism (VTE)	I26	pulmonary embolism
venous thromboembolism (VTE)	I80	phlebitis and thrombophlebitis, excl. I80.0 (phlebitis and thrombophlebitis of superficial vessels of lower extremities)
venous thromboembolism (VTE)	I81	portal vein thrombosis
venous thromboembolism (VTE)	I82	other venous embolism and thrombosis
venous thromboembolism (VTE)	O22.3	deep phlebothrombosis in pregnancy
venous thromboembolism (VTE)	O87.1	deep phlebothrombosis in the puerperium
venous thromboembolism (VTE)	O88.2	obstetric blood-clot embolism
arterial thromboembolism (ATE)	I21	acute myocardial infarction
arterial thromboembolism (ATE)	I24.0	coronary thrombosis not resulting in myocardial infarction
arterial thromboembolism (ATE)	I63	cerebral infarction, excl. I63.6 (cerebral infarction due to cerebral venous thrombosis, nonpyogenic)
arterial thromboembolism (ATE)	I74	arterial embolism and thrombosis
thromboembolism risk factors (health conditions)	C00–C97	malignant neoplasms
thromboembolism risk factors (health conditions)	D57	sickle-cell disorders
thromboembolism risk factors (health conditions)	D59.3	hemolytic-uraemic syndrome
thromboembolism risk factors (health conditions)	E10–E14	diabetes mellitus, type 1 and type 2
thromboembolism risk factors (health conditions)	E65–E66 or BMI ≥ 30.0	obesity
thromboembolism risk factors (health conditions)	E78.0–E78.5	disorders of lipoprotein metabolism and other lipidaemias
thromboembolism risk factors (health conditions)	G43	migraine
thromboembolism risk factors (health conditions)	I05–I09, I20–I25 (excl. I21), I34–I39, I44–I50, I60–I70 (excl. I63)	cardiovascular conditions
thromboembolism risk factors (health conditions)	I10–I15	hypertensive diseases
thromboembolism risk factors (health conditions)	J12–J18	pneumonia
thromboembolism risk factors (health conditions)	K50	crohn’s disease
thromboembolism risk factors (health conditions)	K51	ulcerative colitis
thromboembolism risk factors (health conditions)	L40	psoriasis
thromboembolism risk factors (health conditions)	M05.8, M05.9, M06.0, M06.1, M06.8, M06.9	rheumatoid arthritis
thromboembolism risk factors (health conditions)	M32	systemic lupus erythematosus
thromboembolism risk factors (health conditions)	O60, O80–O84 (within 42 days before HC purchase)	labour

## Sheet: Table B
Table B. Total number of individuals from specific age group in the whole study cohort. The table includes both hormonal contraceptive (HC) users and HC non-users.
Calendar_Year	Age_Group	Count	Percentage
2004	50-55	10398	10.5825
2004	40-49	22254	22.6488
2004	30-39	25730	26.1864
2004	20-29	26268	26.734
2004	15-19	13607	13.8484
2005	50-55	10646	10.7275
2005	40-49	22599	22.7721
2005	30-39	25999	26.1981
2005	20-29	26352	26.5538
2005	15-19	13644	13.7485
2006	50-55	11121	11.1226
2006	40-49	22832	22.8352
2006	30-39	26255	26.2587
2006	20-29	26418	26.4217
2006	15-19	13360	13.3619
2007	50-55	11542	11.4934
2007	40-49	23154	23.0565
2007	30-39	26466	26.3545
2007	20-29	26485	26.3734
2007	15-19	12776	12.7222
2008	50-55	11895	11.8451
2008	40-49	23571	23.4722
2008	30-39	26452	26.3411
2008	20-29	26753	26.6408
2008	15-19	11750	11.7007
2009	50-55	12345	12.3055
2009	40-49	24014	23.9372
2009	30-39	26402	26.3175
2009	20-29	26992	26.9056
2009	15-19	10568	10.5342
2010	50-55	12689	12.6934
2010	40-49	24526	24.5346
2010	30-39	26233	26.2422
2010	20-29	27057	27.0665
2010	15-19	9460	9.46331
2011	50-55	13173	13.2449
2011	40-49	24811	24.9465
2011	30-39	26109	26.2515
2011	20-29	26785	26.9312
2011	15-19	8579	8.62584
2012	50-55	13484	13.6468
2012	40-49	25133	25.4365
2012	30-39	26055	26.3696
2012	20-29	26251	26.568
2012	15-19	7884	7.97919
2013	50-55	13657	13.932
2013	40-49	25467	25.9798
2013	30-39	26205	26.7327
2013	20-29	25216	25.7238
2013	15-19	7481	7.63165
2014	50-55	13970	14.3692
2014	40-49	25690	26.4241
2014	30-39	26254	27.0042
2014	20-29	24172	24.8627
2014	15-19	7136	7.3399
2015	50-55	14072	14.6269
2015	40-49	25958	26.9817
2015	30-39	26332	27.3704
2015	20-29	23100	24.011
2015	15-19	6744	7.00996
2016	50-55	14101	14.9454
2016	40-49	26209	27.7785
2016	30-39	26401	27.982
2016	20-29	21935	23.2485
2016	15-19	5704	6.04558
2017	50-55	14094	15.3182
2017	40-49	26425	28.7203
2017	30-39	26463	28.7616
2017	20-29	20657	22.4513
2017	15-19	4369	4.7485
2018	50-55	14224	15.8628
2018	40-49	26411	29.4539
2018	30-39	26729	29.8085
2018	20-29	19230	21.4455
2018	15-19	3075	3.42928
2019	50-55	14573	16.6791
2019	40-49	26362	30.1718
2019	30-39	26966	30.8631
2019	20-29	17704	20.2626
2019	15-19	1768	2.02351
2020	50-55	14924	17.5748
2020	40-49	26183	30.8336
2020	30-39	27029	31.8299
2020	20-29	16201	19.0786
2020	15-19	580	0.68302
2021	50-55	15346	18.5809
2021	40-49	26053	31.545
2021	30-39	26754	32.3938
2021	20-29	14279	17.289
2021	15-19	158	0.191306
2022	50-55	15744	19.6199
2022	40-49	25979	32.3746
2022	30-39	26222	32.6774
2022	20-29	12245	15.2595
2022	15-19	55	0.0685401

## Sheet: Table C
Table C. Annual prevalence of progestin-only hormonal contraceptive and combined hormonal contraceptive user groups in the Estonian Biobank (EstBB, for years from 2004 to 2022) and the Estonian population (Kurvits et al. (2021), for years from 2005 to 2019).
Hormonal_Composition	Age_Group	Calendar_Year	Source	Prevalence_Proportion
progestin	15-19	2004	estbb	0.323363
progestin	15-19	2005	estbb	0.4764
progestin	15-19	2005	kurvits	0.4
progestin	15-19	2006	estbb	0.389222
progestin	15-19	2006	kurvits	0.5
progestin	15-19	2007	estbb	0.375704
progestin	15-19	2007	kurvits	0.4
progestin	15-19	2008	estbb	0.459574
progestin	15-19	2008	kurvits	0.5
progestin	15-19	2009	estbb	0.435276
progestin	15-19	2009	kurvits	0.5
progestin	15-19	2010	estbb	0.359408
progestin	15-19	2010	kurvits	0.4
progestin	15-19	2011	estbb	0.407973
progestin	15-19	2011	kurvits	0.4
progestin	15-19	2012	estbb	0.418569
progestin	15-19	2012	kurvits	0.5
progestin	15-19	2013	estbb	0.628258
progestin	15-19	2013	kurvits	0.6
progestin	15-19	2014	estbb	0.840807
progestin	15-19	2014	kurvits	0.8
progestin	15-19	2015	estbb	1.46797
progestin	15-19	2015	kurvits	1.4
progestin	15-19	2016	estbb	2.20898
progestin	15-19	2016	kurvits	1.7
progestin	15-19	2017	estbb	2.92973
progestin	15-19	2017	kurvits	1.8
progestin	15-19	2018	estbb	3.8374
progestin	15-19	2018	kurvits	2
progestin	15-19	2019	estbb	5.93891
progestin	15-19	2019	kurvits	2.5
progestin	15-19	2020	estbb	6.72414
progestin	15-19	2021	estbb	8.86076
progestin	15-19	2022	estbb	10.9091
progestin	20-29	2004	estbb	3.90209
progestin	20-29	2005	estbb	5.32407
progestin	20-29	2005	kurvits	3.6
progestin	20-29	2006	estbb	5.60224
progestin	20-29	2006	kurvits	4.4
progestin	20-29	2007	estbb	5.81839
progestin	20-29	2007	kurvits	4.4
progestin	20-29	2008	estbb	6.46656
progestin	20-29	2008	kurvits	5.1
progestin	20-29	2009	estbb	6.38708
progestin	20-29	2009	kurvits	5.2
progestin	20-29	2010	estbb	6.50479
progestin	20-29	2010	kurvits	5.2
progestin	20-29	2011	estbb	6.36177
progestin	20-29	2011	kurvits	4.9
progestin	20-29	2012	estbb	5.80549
progestin	20-29	2012	kurvits	4.7
progestin	20-29	2013	estbb	6.27776
progestin	20-29	2013	kurvits	5
progestin	20-29	2014	estbb	7.14463
progestin	20-29	2014	kurvits	5.7
progestin	20-29	2015	estbb	8.92208
progestin	20-29	2015	kurvits	7.1
progestin	20-29	2016	estbb	9.99772
progestin	20-29	2016	kurvits	8.1
progestin	20-29	2017	estbb	11.2117
progestin	20-29	2017	kurvits	8.7
progestin	20-29	2018	estbb	12.3193
progestin	20-29	2018	kurvits	9.3
progestin	20-29	2019	estbb	13.0084
progestin	20-29	2019	kurvits	9.9
progestin	20-29	2020	estbb	14.0115
progestin	20-29	2021	estbb	15.0991
progestin	20-29	2022	estbb	17.2315
progestin	30-39	2004	estbb	3.21415
progestin	30-39	2005	estbb	5.55791
progestin	30-39	2005	kurvits	3.2
progestin	30-39	2006	estbb	7.08817
progestin	30-39	2006	kurvits	4.7
progestin	30-39	2007	estbb	8.42213
progestin	30-39	2007	kurvits	5.6
progestin	30-39	2008	estbb	10.6457
progestin	30-39	2008	kurvits	7.2
progestin	30-39	2009	estbb	11.6847
progestin	30-39	2009	kurvits	8.2
progestin	30-39	2010	estbb	12.4271
progestin	30-39	2010	kurvits	8.8
progestin	30-39	2011	estbb	13.2445
progestin	30-39	2011	kurvits	9.4
progestin	30-39	2012	estbb	13.7824
progestin	30-39	2012	kurvits	9.7
progestin	30-39	2013	estbb	14.543
progestin	30-39	2013	kurvits	10.5
progestin	30-39	2014	estbb	15.8833
progestin	30-39	2014	kurvits	11.6
progestin	30-39	2015	estbb	17.5528
progestin	30-39	2015	kurvits	13.4
progestin	30-39	2016	estbb	19.219
progestin	30-39	2016	kurvits	14.9
progestin	30-39	2017	estbb	19.7332
progestin	30-39	2017	kurvits	15.7
progestin	30-39	2018	estbb	20.1841
progestin	30-39	2018	kurvits	15.8
progestin	30-39	2019	estbb	20.3998
progestin	30-39	2019	kurvits	16.2
progestin	30-39	2020	estbb	20.1006
progestin	30-39	2021	estbb	20.5764
progestin	30-39	2022	estbb	21.276
progestin	40-49	2004	estbb	0.889728
progestin	40-49	2005	estbb	2.01336
progestin	40-49	2005	kurvits	1.5
progestin	40-49	2006	estbb	3.17975
progestin	40-49	2006	kurvits	2.2
progestin	40-49	2007	estbb	4.97106
progestin	40-49	2007	kurvits	2.9
progestin	40-49	2008	estbb	7.05104
progestin	40-49	2008	kurvits	4.3
progestin	40-49	2009	estbb	8.74906
progestin	40-49	2009	kurvits	5.4
progestin	40-49	2010	estbb	10.2952
progestin	40-49	2010	kurvits	6.3
progestin	40-49	2011	estbb	11.4385
progestin	40-49	2011	kurvits	7.2
progestin	40-49	2012	estbb	12.3185
progestin	40-49	2012	kurvits	7.6
progestin	40-49	2013	estbb	14.2263
progestin	40-49	2013	kurvits	8.8
progestin	40-49	2014	estbb	15.9284
progestin	40-49	2014	kurvits	10.3
progestin	40-49	2015	estbb	18.0022
progestin	40-49	2015	kurvits	12.2
progestin	40-49	2016	estbb	20.2793
progestin	40-49	2016	kurvits	14
progestin	40-49	2017	estbb	22.0019
progestin	40-49	2017	kurvits	15.4
progestin	40-49	2018	estbb	23.6871
progestin	40-49	2018	kurvits	16.2
progestin	40-49	2019	estbb	25.1157
progestin	40-49	2019	kurvits	17.3
progestin	40-49	2020	estbb	26.1085
progestin	40-49	2021	estbb	26.7186
progestin	40-49	2022	estbb	27.6069
progestin	50-55	2004	estbb	0.0288517
progestin	50-55	2005	estbb	0.046966
progestin	50-55	2006	estbb	0.197824
progestin	50-55	2007	estbb	0.34656
progestin	50-55	2008	estbb	0.823876
progestin	50-55	2009	estbb	1.45808
progestin	50-55	2010	estbb	2.32485
progestin	50-55	2011	estbb	3.2263
progestin	50-55	2012	estbb	3.96767
progestin	50-55	2013	estbb	4.78875
progestin	50-55	2014	estbb	5.67645
progestin	50-55	2015	estbb	6.58044
progestin	50-55	2016	estbb	7.72995
progestin	50-55	2017	estbb	9.69207
progestin	50-55	2018	estbb	11.7618
progestin	50-55	2019	estbb	14.0122
progestin	50-55	2020	estbb	15.3779
progestin	50-55	2021	estbb	16.5711
progestin	50-55	2022	estbb	18.045
progestin + estrogen	15-19	2004	estbb	16.9692
progestin + estrogen	15-19	2005	estbb	18.5796
progestin + estrogen	15-19	2005	kurvits	13.7
progestin + estrogen	15-19	2006	estbb	19.4386
progestin + estrogen	15-19	2006	kurvits	15
progestin + estrogen	15-19	2007	estbb	20.609
progestin + estrogen	15-19	2007	kurvits	16.2
progestin + estrogen	15-19	2008	estbb	22.1021
progestin + estrogen	15-19	2008	kurvits	16.6
progestin + estrogen	15-19	2009	estbb	21.2812
progestin + estrogen	15-19	2009	kurvits	15.3
progestin + estrogen	15-19	2010	estbb	19.9789
progestin + estrogen	15-19	2010	kurvits	14.2
progestin + estrogen	15-19	2011	estbb	21.168
progestin + estrogen	15-19	2011	kurvits	15.3
progestin + estrogen	15-19	2012	estbb	22.0193
progestin + estrogen	15-19	2012	kurvits	15.7
progestin + estrogen	15-19	2013	estbb	21.6816
progestin + estrogen	15-19	2013	kurvits	16.1
progestin + estrogen	15-19	2014	estbb	21.2724
progestin + estrogen	15-19	2014	kurvits	16
progestin + estrogen	15-19	2015	estbb	20.8333
progestin + estrogen	15-19	2015	kurvits	15.7
progestin + estrogen	15-19	2016	estbb	22.6332
progestin + estrogen	15-19	2016	kurvits	15.2
progestin + estrogen	15-19	2017	estbb	25.4749
progestin + estrogen	15-19	2017	kurvits	15.1
progestin + estrogen	15-19	2018	estbb	30.6992
progestin + estrogen	15-19	2018	kurvits	15.4
progestin + estrogen	15-19	2019	estbb	32.3529
progestin + estrogen	15-19	2019	kurvits	15.2
progestin + estrogen	15-19	2020	estbb	33.7931
progestin + estrogen	15-19	2021	estbb	33.5443
progestin + estrogen	15-19	2022	estbb	38.1818
progestin + estrogen	20-29	2004	estbb	39.3635
progestin + estrogen	20-29	2005	estbb	44.9833
progestin + estrogen	20-29	2005	kurvits	31.1
progestin + estrogen	20-29	2006	estbb	45.1056
progestin + estrogen	20-29	2006	kurvits	34.3
progestin + estrogen	20-29	2007	estbb	45.0783
progestin + estrogen	20-29	2007	kurvits	35.3
progestin + estrogen	20-29	2008	estbb	44.8884
progestin + estrogen	20-29	2008	kurvits	35.7
progestin + estrogen	20-29	2009	estbb	43.687
progestin + estrogen	20-29	2009	kurvits	34.6
progestin + estrogen	20-29	2010	estbb	42.1
progestin + estrogen	20-29	2010	kurvits	33.2
progestin + estrogen	20-29	2011	estbb	43.2593
progestin + estrogen	20-29	2011	kurvits	34
progestin + estrogen	20-29	2012	estbb	43.5755
progestin + estrogen	20-29	2012	kurvits	34.3
progestin + estrogen	20-29	2013	estbb	43.2424
progestin + estrogen	20-29	2013	kurvits	33.1
progestin + estrogen	20-29	2014	estbb	41.7549
progestin + estrogen	20-29	2014	kurvits	31.3
progestin + estrogen	20-29	2015	estbb	40.8745
progestin + estrogen	20-29	2015	kurvits	30.7
progestin + estrogen	20-29	2016	estbb	39.9179
progestin + estrogen	20-29	2016	kurvits	29.3
progestin + estrogen	20-29	2017	estbb	37.9581
progestin + estrogen	20-29	2017	kurvits	27.7
progestin + estrogen	20-29	2018	estbb	36.5055
progestin + estrogen	20-29	2018	kurvits	26.3
progestin + estrogen	20-29	2019	estbb	34.5798
progestin + estrogen	20-29	2019	kurvits	25.5
progestin + estrogen	20-29	2020	estbb	32.8992
progestin + estrogen	20-29	2021	estbb	29.708
progestin + estrogen	20-29	2022	estbb	26.5578
progestin + estrogen	30-39	2004	estbb	21.4613
progestin + estrogen	30-39	2005	estbb	25.151
progestin + estrogen	30-39	2005	kurvits	16.5
progestin + estrogen	30-39	2006	estbb	26.1398
progestin + estrogen	30-39	2006	kurvits	18.9
progestin + estrogen	30-39	2007	estbb	26.8307
progestin + estrogen	30-39	2007	kurvits	20.1
progestin + estrogen	30-39	2008	estbb	27.3703
progestin + estrogen	30-39	2008	kurvits	20.6
progestin + estrogen	30-39	2009	estbb	26.7972
progestin + estrogen	30-39	2009	kurvits	19.9
progestin + estrogen	30-39	2010	estbb	25.1515
progestin + estrogen	30-39	2010	kurvits	19.3
progestin + estrogen	30-39	2011	estbb	25.6157
progestin + estrogen	30-39	2011	kurvits	20.3
progestin + estrogen	30-39	2012	estbb	25.5767
progestin + estrogen	30-39	2012	kurvits	20.7
progestin + estrogen	30-39	2013	estbb	24.3732
progestin + estrogen	30-39	2013	kurvits	20.2
progestin + estrogen	30-39	2014	estbb	22.8879
progestin + estrogen	30-39	2014	kurvits	19.1
progestin + estrogen	30-39	2015	estbb	21.5365
progestin + estrogen	30-39	2015	kurvits	18.2
progestin + estrogen	30-39	2016	estbb	20.575
progestin + estrogen	30-39	2016	kurvits	17.6
progestin + estrogen	30-39	2017	estbb	20.3152
progestin + estrogen	30-39	2017	kurvits	17.3
progestin + estrogen	30-39	2018	estbb	19.5555
progestin + estrogen	30-39	2018	kurvits	16.8
progestin + estrogen	30-39	2019	estbb	18.7421
progestin + estrogen	30-39	2019	kurvits	16.3
progestin + estrogen	30-39	2020	estbb	17.2518
progestin + estrogen	30-39	2021	estbb	15.6612
progestin + estrogen	30-39	2022	estbb	14.812
progestin + estrogen	40-49	2004	estbb	9.60726
progestin + estrogen	40-49	2005	estbb	11.4518
progestin + estrogen	40-49	2005	kurvits	6.3
progestin + estrogen	40-49	2006	estbb	12.1452
progestin + estrogen	40-49	2006	kurvits	7.5
progestin + estrogen	40-49	2007	estbb	12.8142
progestin + estrogen	40-49	2007	kurvits	8.1
progestin + estrogen	40-49	2008	estbb	12.9184
progestin + estrogen	40-49	2008	kurvits	8.5
progestin + estrogen	40-49	2009	estbb	12.8467
progestin + estrogen	40-49	2009	kurvits	8.4
progestin + estrogen	40-49	2010	estbb	12.3298
progestin + estrogen	40-49	2010	kurvits	8.4
progestin + estrogen	40-49	2011	estbb	12.5589
progestin + estrogen	40-49	2011	kurvits	8.8
progestin + estrogen	40-49	2012	estbb	12.8874
progestin + estrogen	40-49	2012	kurvits	9.2
progestin + estrogen	40-49	2013	estbb	12.4318
progestin + estrogen	40-49	2013	kurvits	9.1
progestin + estrogen	40-49	2014	estbb	11.4792
progestin + estrogen	40-49	2014	kurvits	8.5
progestin + estrogen	40-49	2015	estbb	10.7443
progestin + estrogen	40-49	2015	kurvits	8.3
progestin + estrogen	40-49	2016	estbb	10.2789
progestin + estrogen	40-49	2016	kurvits	8.4
progestin + estrogen	40-49	2017	estbb	10.2479
progestin + estrogen	40-49	2017	kurvits	8.5
progestin + estrogen	40-49	2018	estbb	10.2533
progestin + estrogen	40-49	2018	kurvits	8.5
progestin + estrogen	40-49	2019	estbb	10.1586
progestin + estrogen	40-49	2019	kurvits	8.5
progestin + estrogen	40-49	2020	estbb	9.68949
progestin + estrogen	40-49	2021	estbb	8.82048
progestin + estrogen	40-49	2022	estbb	8.48378
progestin + estrogen	50-55	2004	estbb	0.980958
progestin + estrogen	50-55	2005	estbb	1.60624
progestin + estrogen	50-55	2006	estbb	1.70848
progestin + estrogen	50-55	2007	estbb	1.75879
progestin + estrogen	50-55	2008	estbb	1.79067
progestin + estrogen	50-55	2009	estbb	1.98461
progestin + estrogen	50-55	2010	estbb	2.34849
progestin + estrogen	50-55	2011	estbb	2.31534
progestin + estrogen	50-55	2012	estbb	2.23228
progestin + estrogen	50-55	2013	estbb	2.16739
progestin + estrogen	50-55	2014	estbb	2.00429
progestin + estrogen	50-55	2015	estbb	2.0253
progestin + estrogen	50-55	2016	estbb	1.75165
progestin + estrogen	50-55	2017	estbb	1.85185
progestin + estrogen	50-55	2018	estbb	1.79274
progestin + estrogen	50-55	2019	estbb	2.03115
progestin + estrogen	50-55	2020	estbb	1.96998
progestin + estrogen	50-55	2021	estbb	1.94839
progestin + estrogen	50-55	2022	estbb	1.9436

## Sheet: Table D
Table D. Total covered days by hormonal contraceptive type and age group per calendar year (from 2004 to 2022). COC - combined oral contraceptive; CHC - combined hormonal contraceptive; IUD - intrauterine device
Calendar_Year	Age_Group	HC_Type	Total_Covered_Days	Total_Covered_Days_All	Percentage
2004	15–19	Anti-androgenic COC	35127	397002	8.84807
2004	15–19	CHC patch	10215	397002	2.57303
2004	15–19	CHC ring	299	397002	0.0753145
2004	15–19	COC 2nd generation	17022	397002	4.28764
2004	15–19	COC 3rd generation	251571	397002	63.3677
2004	15–19	COC 4th generation	78472	397002	19.7661
2004	15–19	IUD with progestogen	86	397002	0.0216624
2004	15–19	Progestin-only pill	4210	397002	1.06045
2004	20–29	Anti-androgenic COC	188018	2238915	8.39773
2004	20–29	CHC patch	74000	2238915	3.30517
2004	20–29	CHC ring	1470	2238915	0.0656568
2004	20–29	COC 2nd generation	134795	2238915	6.02055
2004	20–29	COC 3rd generation	1404362	2238915	62.7251
2004	20–29	COC 4th generation	307189	2238915	13.7204
2004	20–29	IUD with progestogen	11952	2238915	0.53383
2004	20–29	Progestin-only pill	117129	2238915	5.23151
2004	30–39	Anti-androgenic COC	92350	1201231	7.68795
2004	30–39	CHC patch	64806	1201231	5.39497
2004	30–39	CHC ring	1225	1201231	0.101979
2004	30–39	COC 2nd generation	143841	1201231	11.9745
2004	30–39	COC 3rd generation	619571	1201231	51.578
2004	30–39	COC 4th generation	157401	1201231	13.1033
2004	30–39	IUD with progestogen	42794	1201231	3.56251
2004	30–39	Progestin-only pill	79243	1201231	6.59682
2004	40–49	Anti-androgenic COC	24930	443772	5.61775
2004	40–49	CHC patch	18726	443772	4.21973
2004	40–49	CHC ring	143	443772	0.0322238
2004	40–49	COC 2nd generation	66826	443772	15.0586
2004	40–49	COC 3rd generation	259177	443772	58.4032
2004	40–49	COC 4th generation	41104	443772	9.26241
2004	40–49	IUD with progestogen	23104	443772	5.20628
2004	40–49	Progestin-only pill	9762	443772	2.19978
2004	50–55	Anti-androgenic COC	848	19457.5	4.35822
2004	50–55	CHC patch	646	19457.5	3.32006
2004	50–55	COC 2nd generation	3732	19457.5	19.1803
2004	50–55	COC 3rd generation	12195.8	19457.5	62.6789
2004	50–55	COC 4th generation	1483	19457.5	7.62174
2004	50–55	Progestin-only pill	552.75	19457.5	2.84081
2005	15–19	Anti-androgenic COC	34142	493340	6.92058
2005	15–19	CHC patch	27734	493340	5.62168
2005	15–19	CHC ring	3917	493340	0.793976
2005	15–19	COC 2nd generation	21074	493340	4.2717
2005	15–19	COC 3rd generation	266403	493340	53.9999
2005	15–19	COC 4th generation	132841	493340	26.9269
2005	15–19	IUD with progestogen	277	493340	0.0561479
2005	15–19	Progestin-only pill	6952	493340	1.40917
2005	20–29	Anti-androgenic COC	231061	3035758	7.61131
2005	20–29	CHC patch	204562	3035758	6.73842
2005	20–29	CHC ring	62081	3035758	2.04499
2005	20–29	COC 2nd generation	144183	3035758	4.74949
2005	20–29	COC 3rd generation	1597902	3035758	52.636
2005	20–29	COC 4th generation	591184	3035758	19.474
2005	20–29	IUD with progestogen	40214	3035758	1.32468
2005	20–29	Progestin-only pill	164571	3035758	5.42108
2005	30–39	Anti-androgenic COC	102917	1786062	5.76223
2005	30–39	CHC patch	153127	1786062	8.57344
2005	30–39	CHC ring	52081	1786062	2.91597
2005	30–39	COC 2nd generation	167960	1786062	9.40393
2005	30–39	COC 3rd generation	740803	1786062	41.4769
2005	30–39	COC 4th generation	285534	1786062	15.9868
2005	30–39	IUD with progestogen	153197	1786062	8.57736
2005	30–39	Progestin-only pill	130443	1786062	7.30339
2005	40–49	Anti-androgenic COC	33385	707954	4.7157
2005	40–49	CHC patch	45399	707954	6.4127
2005	40–49	CHC ring	13240	707954	1.87018
2005	40–49	COC 2nd generation	88732	707954	12.5336
2005	40–49	COC 3rd generation	334773	707954	47.2874
2005	40–49	COC 4th generation	82793	707954	11.6947
2005	40–49	IUD with progestogen	91945	707954	12.9874
2005	40–49	Progestin-only pill	17687	707954	2.49833
2005	50–55	Anti-androgenic COC	2101	32480	6.4686
2005	50–55	CHC patch	1848	32480	5.68966
2005	50–55	CHC ring	574	32480	1.76724
2005	50–55	COC 2nd generation	7085	32480	21.8134
2005	50–55	COC 3rd generation	15956	32480	49.1256
2005	50–55	COC 4th generation	3856	32480	11.8719
2005	50–55	IUD with progestogen	486	32480	1.49631
2005	50–55	Progestin-only pill	574	32480	1.76724
2006	15–19	Anti-androgenic COC	32343	511435	6.32397
2006	15–19	CHC patch	41743	511435	8.16194
2006	15–19	CHC ring	12912	511435	2.52466
2006	15–19	COC 2nd generation	37336	511435	7.30024
2006	15–19	COC 3rd generation	241917	511435	47.3016
2006	15–19	COC 4th generation	139388	511435	27.2543
2006	15–19	IUD with progestogen	390	511435	0.076256
2006	15–19	Progestin-only pill	5406	511435	1.05703
2006	20–29	Anti-androgenic COC	192574	3093038	6.22605
2006	20–29	CHC patch	254910	3093038	8.24141
2006	20–29	CHC ring	154202	3093038	4.98545
2006	20–29	COC 2nd generation	161285	3093038	5.21445
2006	20–29	COC 3rd generation	1433588	3093038	46.3489
2006	20–29	COC 4th generation	659474	3093038	21.3212
2006	20–29	IUD with progestogen	73248	3093038	2.36816
2006	20–29	Progestin-only pill	163757	3093038	5.29437
2006	30–39	Anti-androgenic COC	94381	1997768	4.72432
2006	30–39	CHC patch	191003	1997768	9.56082
2006	30–39	CHC ring	130328	1997768	6.52368
2006	30–39	COC 2nd generation	160670	1997768	8.04248
2006	30–39	COC 3rd generation	688082	1997768	34.4425
2006	30–39	COC 4th generation	329249	1997768	16.4808
2006	30–39	IUD with progestogen	267052	1997768	13.3675
2006	30–39	Progestin-only pill	137003	1997768	6.8578
2006	40–49	Anti-androgenic COC	30250	845983	3.57572
2006	40–49	CHC patch	59192	845983	6.99683
2006	40–49	CHC ring	45567	845983	5.38628
2006	40–49	COC 2nd generation	86272	845983	10.1978
2006	40–49	COC 3rd generation	326189	845983	38.5574
2006	40–49	COC 4th generation	99696	845983	11.7846
2006	40–49	IUD with progestogen	181896	845983	21.5011
2006	40–49	Progestin-only pill	16921	845983	2.00016
2006	50–55	Anti-androgenic COC	1951	42753.5	4.56337
2006	50–55	CHC patch	2291	42753.5	5.35863
2006	50–55	CHC ring	1018	42753.5	2.38109
2006	50–55	COC 2nd generation	8176	42753.5	19.1236
2006	50–55	COC 3rd generation	19053.8	42753.5	44.5665
2006	50–55	COC 4th generation	4471.75	42753.5	10.4594
2006	50–55	IUD with progestogen	5157	42753.5	12.0622
2006	50–55	Progestin-only pill	635	42753.5	1.48526
2007	15–19	Anti-androgenic COC	26303	523496	5.02449
2007	15–19	CHC patch	45416	523496	8.67552
2007	15–19	CHC ring	21679	523496	4.1412
2007	15–19	COC 2nd generation	27323	523496	5.21933
2007	15–19	COC 3rd generation	188063	523496	35.9244
2007	15–19	COC 4th generation	210521	523496	40.2144
2007	15–19	IUD with progestogen	125	523496	0.0238779
2007	15–19	Progestin-only pill	4066	523496	0.776701
2007	20–29	Anti-androgenic COC	161819	3113338	5.1976
2007	20–29	CHC patch	272070	3113338	8.73885
2007	20–29	CHC ring	205796	3113338	6.61014
2007	20–29	COC 2nd generation	110766	3113338	3.55779
2007	20–29	COC 3rd generation	1243768	3113338	39.9497
2007	20–29	COC 4th generation	884482	3113338	28.4094
2007	20–29	IUD with progestogen	101445	3113338	3.2584
2007	20–29	Progestin-only pill	133192	3113338	4.27811
2007	30–39	Anti-androgenic COC	87932	2167727	4.05641
2007	30–39	CHC patch	191384	2167727	8.82879
2007	30–39	CHC ring	183378	2167727	8.45946
2007	30–39	COC 2nd generation	135904	2167727	6.26942
2007	30–39	COC 3rd generation	647401	2167727	29.8654
2007	30–39	COC 4th generation	408901	2167727	18.8631
2007	30–39	IUD with progestogen	401590	2167727	18.5259
2007	30–39	Progestin-only pill	111237	2167727	5.1315
2007	40–49	Anti-androgenic COC	30630	1030981	2.97096
2007	40–49	CHC patch	73240	1030981	7.10391
2007	40–49	CHC ring	75967	1030981	7.36842
2007	40–49	COC 2nd generation	80319	1030981	7.79054
2007	40–49	COC 3rd generation	308944	1030981	29.966
2007	40–49	COC 4th generation	136521	1030981	13.2419
2007	40–49	IUD with progestogen	309036	1030981	29.9749
2007	40–49	Progestin-only pill	16324	1030981	1.58335
2007	50–55	Anti-androgenic COC	1934	55319.8	3.49604
2007	50–55	CHC patch	3129	55319.8	5.65621
2007	50–55	CHC ring	921	55319.8	1.66487
2007	50–55	COC 2nd generation	8919	55319.8	16.1226
2007	50–55	COC 3rd generation	21863.8	55319.8	39.5225
2007	50–55	COC 4th generation	5803	55319.8	10.4899
2007	50–55	IUD with progestogen	12296	55319.8	22.2271
2007	50–55	Progestin-only pill	454	55319.8	0.820683
2008	15–19	Anti-androgenic COC	24908	552266	4.51015
2008	15–19	CHC patch	40015	552266	7.2456
2008	15–19	CHC ring	16507	552266	2.98896
2008	15–19	COC 2nd generation	29935	552266	5.4204
2008	15–19	COC 3rd generation	149217	552266	27.019
2008	15–19	COC 4th generation	286075	552266	51.8002
2008	15–19	IUD with progestogen	287	552266	0.0519677
2008	15–19	Progestin-only pill	5322	552266	0.963666
2008	20–29	Anti-androgenic COC	153509	3245197	4.73034
2008	20–29	CHC patch	268911	3245197	8.28643
2008	20–29	CHC ring	237690	3245197	7.32436
2008	20–29	COC 2nd generation	105242	3245197	3.24301
2008	20–29	COC 3rd generation	1102022	3245197	33.9586
2008	20–29	COC 4th generation	1084001	3245197	33.4032
2008	20–29	IUD with progestogen	125430	3245197	3.8651
2008	20–29	Progestin-only pill	168392	3245197	5.18896
2008	30–39	Anti-androgenic COC	91468	2421104	3.77795
2008	30–39	CHC patch	192671	2421104	7.95798
2008	30–39	CHC ring	213684	2421104	8.82589
2008	30–39	COC 2nd generation	122921	2421104	5.07706
2008	30–39	COC 3rd generation	619550	2421104	25.5896
2008	30–39	COC 4th generation	481191	2421104	19.8749
2008	30–39	IUD with progestogen	542755	2421104	22.4177
2008	30–39	Progestin-only pill	156864	2421104	6.47903
2008	40–49	Anti-androgenic COC	33055	1260298	2.62279
2008	40–49	CHC patch	79268	1260298	6.28962
2008	40–49	CHC ring	92673	1260298	7.35326
2008	40–49	COC 2nd generation	76315	1260298	6.05531
2008	40–49	COC 3rd generation	297600	1260298	23.6135
2008	40–49	COC 4th generation	178135	1260298	14.1344
2008	40–49	IUD with progestogen	475632	1260298	37.7396
2008	40–49	Progestin-only pill	27620	1260298	2.19155
2008	50–55	Anti-androgenic COC	1432	78506.5	1.82405
2008	50–55	CHC patch	3582	78506.5	4.56268
2008	50–55	CHC ring	3780	78506.5	4.81489
2008	50–55	COC 2nd generation	9636	78506.5	12.2741
2008	50–55	COC 3rd generation	21811	78506.5	27.7824
2008	50–55	COC 4th generation	7187	78506.5	9.15466
2008	50–55	IUD with progestogen	29497.5	78506.5	37.5733
2008	50–55	Progestin-only pill	1581	78506.5	2.01385
2009	15–19	Anti-androgenic COC	23878	482106	4.95285
2009	15–19	CHC patch	24877	482106	5.16007
2009	15–19	CHC ring	14640	482106	3.03668
2009	15–19	COC 2nd generation	7036	482106	1.45943
2009	15–19	COC 3rd generation	140306	482106	29.1027
2009	15–19	COC 4th generation	265772	482106	55.1273
2009	15–19	IUD with progestogen	1656	482106	0.343493
2009	15–19	Progestin-only pill	3941	482106	0.817455
2009	20–29	Anti-androgenic COC	145602	3150762	4.62117
2009	20–29	CHC patch	218676	3150762	6.94042
2009	20–29	CHC ring	243009	3150762	7.71271
2009	20–29	COC 2nd generation	50657	3150762	1.60777
2009	20–29	COC 3rd generation	974902	3150762	30.9418
2009	20–29	COC 4th generation	1214899	3150762	38.5589
2009	20–29	IUD with progestogen	145662	3150762	4.62307
2009	20–29	Progestin-only pill	157355	3150762	4.99419
2009	30–39	Anti-androgenic COC	80263	2484188	3.23096
2009	30–39	CHC patch	168171	2484188	6.76966
2009	30–39	CHC ring	231608	2484188	9.32329
2009	30–39	COC 2nd generation	89828	2484188	3.61599
2009	30–39	COC 3rd generation	583101	2484188	23.4725
2009	30–39	COC 4th generation	528173	2484188	21.2614
2009	30–39	IUD with progestogen	644902	2484188	25.9603
2009	30–39	Progestin-only pill	158142	2484188	6.36594
2009	40–49	Anti-androgenic COC	33339	1455067	2.29123
2009	40–49	CHC patch	74105	1455067	5.09289
2009	40–49	CHC ring	105807	1455067	7.27162
2009	40–49	COC 2nd generation	69454	1455067	4.77325
2009	40–49	COC 3rd generation	294923	1455067	20.2687
2009	40–49	COC 4th generation	205331	1455067	14.1114
2009	40–49	IUD with progestogen	645665	1455067	44.3736
2009	40–49	Progestin-only pill	26443	1455067	1.8173
2009	50–55	Anti-androgenic COC	1630	122598	1.32955
2009	50–55	CHC patch	2628	122598	2.14359
2009	50–55	CHC ring	4874.75	122598	3.97621
2009	50–55	COC 2nd generation	11262.8	122598	9.18673
2009	50–55	COC 3rd generation	29767.8	122598	24.2808
2009	50–55	COC 4th generation	10061	122598	8.2065
2009	50–55	IUD with progestogen	60813.8	122598	49.6042
2009	50–55	Progestin-only pill	1560	122598	1.27245
2010	15–19	Anti-androgenic COC	20916	400247	5.22577
2010	15–19	CHC patch	17599	400247	4.39703
2010	15–19	CHC ring	13160	400247	3.28797
2010	15–19	COC 2nd generation	1979	400247	0.494445
2010	15–19	COC 3rd generation	133196	400247	33.2785
2010	15–19	COC 4th generation	208105	400247	51.9941
2010	15–19	Estradiol COC	150	400247	0.0374769
2010	15–19	IUD with progestogen	862	400247	0.215367
2010	15–19	Progestin-only pill	4280	400247	1.06934
2010	20–29	Anti-androgenic COC	137035	3036579	4.51281
2010	20–29	CHC patch	178608	3036579	5.88188
2010	20–29	CHC ring	235707	3036579	7.76225
2010	20–29	COC 2nd generation	13286	3036579	0.437532
2010	20–29	COC 3rd generation	918505	3036579	30.248
2010	20–29	COC 4th generation	1240825	3036579	40.8626
2010	20–29	Estradiol COC	1831	3036579	0.0602981
2010	20–29	IUD with progestogen	149897	3036579	4.93638
2010	20–29	Progestin-only pill	160885	3036579	5.29823
2010	30–39	Anti-androgenic COC	69132	2395457	2.88596
2010	30–39	CHC patch	139606	2395457	5.82795
2010	30–39	CHC ring	225812	2395457	9.42668
2010	30–39	COC 2nd generation	62706	2395457	2.61771
2010	30–39	COC 3rd generation	527269	2395457	22.0112
2010	30–39	COC 4th generation	516649	2395457	21.5679
2010	30–39	Estradiol COC	2613	2395457	0.109081
2010	30–39	IUD with progestogen	697331	2395457	29.1106
2010	30–39	Progestin-only pill	154339	2395457	6.44299
2010	40–49	Anti-androgenic COC	27411	1561913	1.75496
2010	40–49	CHC patch	65673	1561913	4.20465
2010	40–49	CHC ring	103800	1561913	6.6457
2010	40–49	COC 2nd generation	60672	1561913	3.88447
2010	40–49	COC 3rd generation	277119	1561913	17.7423
2010	40–49	COC 4th generation	214943	1561913	13.7615
2010	40–49	Estradiol COC	2805	1561913	0.179587
2010	40–49	IUD with progestogen	778715	1561913	49.8565
2010	40–49	Progestin-only pill	30775	1561913	1.97034
2010	50–55	Anti-androgenic COC	2456.75	163930	1.49866
2010	50–55	CHC patch	3612.75	163930	2.20383
2010	50–55	CHC ring	6514	163930	3.97364
2010	50–55	COC 2nd generation	11231	163930	6.85108
2010	50–55	COC 3rd generation	31614.5	163930	19.2853
2010	50–55	COC 4th generation	10947	163930	6.67784
2010	50–55	Estradiol COC	529	163930	0.322698
2010	50–55	IUD with progestogen	94758.5	163930	57.8042
2010	50–55	Progestin-only pill	2266.75	163930	1.38275
2011	15–19	Anti-androgenic COC	17128	378492	4.52533
2011	15–19	CHC patch	12595	378492	3.32768
2011	15–19	CHC ring	15208	378492	4.01805
2011	15–19	COC 2nd generation	984	378492	0.259979
2011	15–19	COC 3rd generation	135471	378492	35.7923
2011	15–19	COC 4th generation	192060	378492	50.7435
2011	15–19	Estradiol COC	309	378492	0.0816398
2011	15–19	IUD with progestogen	684	378492	0.180717
2011	15–19	Progestin-only pill	4053	378492	1.07083
2011	20–29	Anti-androgenic COC	138542	3140390	4.41162
2011	20–29	CHC patch	176163	3140390	5.60959
2011	20–29	CHC ring	258788	3140390	8.24063
2011	20–29	COC 2nd generation	9828	3140390	0.312955
2011	20–29	COC 3rd generation	921779	3140390	29.3524
2011	20–29	COC 4th generation	1309755	3140390	41.7068
2011	20–29	Estradiol COC	3790	3140390	0.120686
2011	20–29	IUD with progestogen	160018	3140390	5.09548
2011	20–29	Progestin-only pill	161727	3140390	5.1499
2011	30–39	Anti-androgenic COC	65841	2485246	2.64927
2011	30–39	CHC patch	132293	2485246	5.32314
2011	30–39	CHC ring	244852	2485246	9.85222
2011	30–39	COC 2nd generation	51204	2485246	2.06032
2011	30–39	COC 3rd generation	524286	2485246	21.0959
2011	30–39	COC 4th generation	550530	2485246	22.1519
2011	30–39	Estradiol COC	5600	2485246	0.22533
2011	30–39	IUD with progestogen	745219	2485246	29.9857
2011	30–39	Progestin-only pill	165421	2485246	6.65612
2011	40–49	Anti-androgenic COC	24334	1688773	1.44093
2011	40–49	CHC patch	69208	1688773	4.09812
2011	40–49	CHC ring	113657	1688773	6.73015
2011	40–49	COC 2nd generation	54502	1688773	3.22731
2011	40–49	COC 3rd generation	276662	1688773	16.3824
2011	40–49	COC 4th generation	239973	1688773	14.2099
2011	40–49	Estradiol COC	5862	1688773	0.347116
2011	40–49	IUD with progestogen	869332	1688773	51.4771
2011	40–49	Progestin-only pill	35243	1688773	2.0869
2011	50–55	Anti-androgenic COC	1678	207089	0.810281
2011	50–55	CHC patch	4599.75	207089	2.22115
2011	50–55	CHC ring	6643	207089	3.2078
2011	50–55	COC 2nd generation	11211.5	207089	5.41386
2011	50–55	COC 3rd generation	32149.2	207089	15.5244
2011	50–55	COC 4th generation	16250	207089	7.84688
2011	50–55	Estradiol COC	248	207089	0.119755
2011	50–55	IUD with progestogen	132268	207089	63.8703
2011	50–55	Progestin-only pill	2041	207089	0.985568
2012	15–19	Anti-androgenic COC	16855	367879	4.58167
2012	15–19	CHC patch	16370	367879	4.44983
2012	15–19	CHC ring	12198	367879	3.31576
2012	15–19	COC 2nd generation	757	367879	0.205774
2012	15–19	COC 3rd generation	140726	367879	38.2533
2012	15–19	COC 4th generation	176866	367879	48.0772
2012	15–19	Estradiol COC	345	367879	0.0937808
2012	15–19	IUD with progestogen	385	367879	0.104654
2012	15–19	Progestin-only pill	3377	367879	0.917965
2012	20–29	Anti-androgenic COC	139273	3135885	4.44127
2012	20–29	CHC patch	168864	3135885	5.38489
2012	20–29	CHC ring	251085	3135885	8.00683
2012	20–29	COC 2nd generation	8496	3135885	0.270928
2012	20–29	COC 3rd generation	946138	3135885	30.1713
2012	20–29	COC 4th generation	1325417	3135885	42.2661
2012	20–29	Estradiol COC	6200	3135885	0.197711
2012	20–29	IUD with progestogen	154934	3135885	4.94068
2012	20–29	Progestin-only pill	135478	3135885	4.32025
2012	30–39	Anti-androgenic COC	64978	2553665	2.5445
2012	30–39	CHC patch	125757	2553665	4.92457
2012	30–39	CHC ring	250503	2553665	9.80955
2012	30–39	COC 2nd generation	44285	2553665	1.73417
2012	30–39	COC 3rd generation	531164	2553665	20.8001
2012	30–39	COC 4th generation	575818	2553665	22.5487
2012	30–39	Estradiol COC	8589	2553665	0.33634
2012	30–39	IUD with progestogen	784268	2553665	30.7115
2012	30–39	Progestin-only pill	168303	2553665	6.59065
2012	40–49	Anti-androgenic COC	26981	1824413	1.47889
2012	40–49	CHC patch	71522	1824413	3.92027
2012	40–49	CHC ring	121271	1824413	6.64712
2012	40–49	COC 2nd generation	49275	1824413	2.70087
2012	40–49	COC 3rd generation	272377	1824413	14.9296
2012	40–49	COC 4th generation	274410	1824413	15.041
2012	40–49	Estradiol COC	11118	1824413	0.609401
2012	40–49	IUD with progestogen	954801	1824413	52.3347
2012	40–49	Progestin-only pill	42658	1824413	2.33818
2012	50–55	Anti-androgenic COC	1350	246141	0.548466
2012	50–55	CHC patch	3679	246141	1.49467
2012	50–55	CHC ring	5302	246141	2.15405
2012	50–55	COC 2nd generation	10972.8	246141	4.45791
2012	50–55	COC 3rd generation	33404.5	246141	13.5713
2012	50–55	COC 4th generation	15093	246141	6.13185
2012	50–55	Estradiol COC	1656	246141	0.672784
2012	50–55	IUD with progestogen	170519	246141	69.2769
2012	50–55	Progestin-only pill	4165	246141	1.69212
2013	15–19	Anti-androgenic COC	16805	346476	4.85026
2013	15–19	CHC patch	11129	346476	3.21206
2013	15–19	CHC ring	10781	346476	3.11162
2013	15–19	COC 2nd generation	839	346476	0.242152
2013	15–19	COC 3rd generation	138209	346476	39.8899
2013	15–19	COC 4th generation	161032	346476	46.4771
2013	15–19	Estradiol COC	848	346476	0.24475
2013	15–19	IUD with progestogen	597	346476	0.172306
2013	15–19	Progestin-only pill	6236	346476	1.79984
2013	20–29	Anti-androgenic COC	145248	2987015	4.86265
2013	20–29	CHC patch	153509	2987015	5.13921
2013	20–29	CHC ring	229032	2987015	7.66759
2013	20–29	COC 2nd generation	8269	2987015	0.276832
2013	20–29	COC 3rd generation	891922	2987015	29.86
2013	20–29	COC 4th generation	1246349	2987015	41.7256
2013	20–29	Estradiol COC	13334	2987015	0.446399
2013	20–29	IUD with progestogen	166311	2987015	5.5678
2013	20–29	Progestin-only pill	133041	2987015	4.45398
2013	30–39	Anti-androgenic COC	65399	2539692	2.57508
2013	30–39	CHC patch	116237	2539692	4.57681
2013	30–39	CHC ring	227008	2539692	8.93841
2013	30–39	COC 2nd generation	33359	2539692	1.31351
2013	30–39	COC 3rd generation	506078	2539692	19.9267
2013	30–39	COC 4th generation	550383	2539692	21.6712
2013	30–39	Estradiol COC	14854	2539692	0.584874
2013	30–39	IUD with progestogen	876581	2539692	34.5152
2013	30–39	Progestin-only pill	149793	2539692	5.89808
2013	40–49	Anti-androgenic COC	25295	1923069	1.31535
2013	40–49	CHC patch	62024	1923069	3.22526
2013	40–49	CHC ring	128354	1923069	6.67444
2013	40–49	COC 2nd generation	44809	1923069	2.33008
2013	40–49	COC 3rd generation	260937	1923069	13.5688
2013	40–49	COC 4th generation	263294	1923069	13.6913
2013	40–49	Estradiol COC	13006	1923069	0.676315
2013	40–49	IUD with progestogen	1079017	1923069	56.1091
2013	40–49	Progestin-only pill	46333	1923069	2.40933
2013	50–55	Anti-androgenic COC	1226	272151	0.450485
2013	50–55	CHC patch	3700	272151	1.35954
2013	50–55	CHC ring	5618	272151	2.0643
2013	50–55	COC 2nd generation	10097.8	272151	3.71035
2013	50–55	COC 3rd generation	32627.8	272151	11.9888
2013	50–55	COC 4th generation	14823.8	272151	5.44688
2013	50–55	Estradiol COC	1811	272151	0.665439
2013	50–55	IUD with progestogen	198376	272151	72.8918
2013	50–55	Progestin-only pill	3871	272151	1.42237
2014	15–19	Anti-androgenic COC	16979	333057	5.09793
2014	15–19	CHC patch	15508	333057	4.65626
2014	15–19	CHC ring	12631	333057	3.79244
2014	15–19	COC 2nd generation	619	333057	0.185854
2014	15–19	COC 3rd generation	130237	333057	39.1035
2014	15–19	COC 4th generation	146869	333057	44.0973
2014	15–19	Estradiol COC	2007	333057	0.6026
2014	15–19	IUD with progestogen	2481	333057	0.744918
2014	15–19	Implant	347	333057	0.104186
2014	15–19	Progestin-only pill	5379	333057	1.61504
2014	20–29	Anti-androgenic COC	137142	2861527	4.79262
2014	20–29	CHC patch	136519	2861527	4.77084
2014	20–29	CHC ring	209139	2861527	7.30865
2014	20–29	COC 2nd generation	10013	2861527	0.349918
2014	20–29	COC 3rd generation	866562	2861527	30.2832
2014	20–29	COC 4th generation	1156660	2861527	40.4211
2014	20–29	Estradiol COC	9712	2861527	0.339399
2014	20–29	IUD with progestogen	201921	2861527	7.05641
2014	20–29	Implant	1589	2861527	0.0555298
2014	20–29	Progestin-only pill	132270	2861527	4.62236
2014	30–39	Anti-androgenic COC	60655	2564293	2.36537
2014	30–39	CHC patch	101504	2564293	3.95836
2014	30–39	CHC ring	204330	2564293	7.96828
2014	30–39	COC 2nd generation	26351	2564293	1.02761
2014	30–39	COC 3rd generation	479220	2564293	18.6882
2014	30–39	COC 4th generation	524372	2564293	20.449
2014	30–39	Estradiol COC	15264	2564293	0.595252
2014	30–39	IUD with progestogen	1003828	2564293	39.1464
2014	30–39	Implant	1360	2564293	0.0530361
2014	30–39	Progestin-only pill	147409	2564293	5.74852
2014	40–49	Anti-androgenic COC	21681	2054109	1.05549
2014	40–49	CHC patch	60284	2054109	2.9348
2014	40–49	CHC ring	127056	2054109	6.18546
2014	40–49	COC 2nd generation	45527	2054109	2.21639
2014	40–49	COC 3rd generation	244466	2054109	11.9013
2014	40–49	COC 4th generation	245280	2054109	11.9409
2014	40–49	Estradiol COC	13922	2054109	0.677763
2014	40–49	IUD with progestogen	1247329	2054109	60.7236
2014	40–49	Implant	300	2054109	0.0146049
2014	40–49	Progestin-only pill	48264	2054109	2.34963
2014	50–55	Anti-androgenic COC	1480	312347	0.473832
2014	50–55	CHC patch	3610	312347	1.15576
2014	50–55	CHC ring	6882	312347	2.20332
2014	50–55	COC 2nd generation	6986.5	312347	2.23677
2014	50–55	COC 3rd generation	32634.8	312347	10.4482
2014	50–55	COC 4th generation	17328.5	312347	5.54783
2014	50–55	Estradiol COC	2065	312347	0.661123
2014	50–55	IUD with progestogen	236340	312347	75.6656
2014	50–55	Progestin-only pill	5021	312347	1.60751
2015	15–19	Anti-androgenic COC	16652	319684	5.20889
2015	15–19	CHC patch	15205	319684	4.75626
2015	15–19	CHC ring	12077	319684	3.77779
2015	15–19	COC 2nd generation	3416	319684	1.06856
2015	15–19	COC 3rd generation	129944	319684	40.6476
2015	15–19	COC 4th generation	123350	319684	38.585
2015	15–19	Estradiol COC	2853	319684	0.892444
2015	15–19	IUD with progestogen	6576	319684	2.05703
2015	15–19	Implant	3110	319684	0.972836
2015	15–19	Progestin-only pill	6501	319684	2.03357
2015	20–29	Anti-androgenic COC	126134	2808962	4.49041
2015	20–29	CHC patch	123050	2808962	4.38062
2015	20–29	CHC ring	194651	2808962	6.92964
2015	20–29	COC 2nd generation	17786	2808962	0.633188
2015	20–29	COC 3rd generation	801937	2808962	28.5492
2015	20–29	COC 4th generation	1098258	2808962	39.0984
2015	20–29	Estradiol COC	7646	2808962	0.2722
2015	20–29	IUD with progestogen	271186	2808962	9.65431
2015	20–29	Implant	29356	2808962	1.04508
2015	20–29	Progestin-only pill	138958	2808962	4.94695
2015	30–39	Anti-androgenic COC	52001	2641411	1.96868
2015	30–39	CHC patch	95201	2641411	3.60417
2015	30–39	CHC ring	195519	2641411	7.40207
2015	30–39	COC 2nd generation	21682	2641411	0.820849
2015	30–39	COC 3rd generation	460126	2641411	17.4197
2015	30–39	COC 4th generation	514913	2641411	19.4939
2015	30–39	Estradiol COC	10442	2641411	0.395319
2015	30–39	IUD with progestogen	1120594	2641411	42.4241
2015	30–39	Implant	23057	2641411	0.872905
2015	30–39	Progestin-only pill	147876	2641411	5.59837
2015	40–49	Anti-androgenic COC	19912	2223571	0.895496
2015	40–49	CHC patch	57070	2223571	2.56659
2015	40–49	CHC ring	124999	2223571	5.62154
2015	40–49	COC 2nd generation	39758	2223571	1.78802
2015	40–49	COC 3rd generation	217164	2223571	9.76645
2015	40–49	COC 4th generation	240325	2223571	10.8081
2015	40–49	Estradiol COC	15726	2223571	0.707241
2015	40–49	IUD with progestogen	1448349	2223571	65.1362
2015	40–49	Implant	6266	2223571	0.281799
2015	40–49	Progestin-only pill	54002	2223571	2.42862
2015	50–55	Anti-androgenic COC	1118	353597	0.316179
2015	50–55	CHC patch	3922.75	353597	1.10938
2015	50–55	CHC ring	8397	353597	2.37474
2015	50–55	COC 2nd generation	8357.5	353597	2.36357
2015	50–55	COC 3rd generation	27027	353597	7.64345
2015	50–55	COC 4th generation	19434	353597	5.49609
2015	50–55	Estradiol COC	782	353597	0.221156
2015	50–55	IUD with progestogen	278854	353597	78.862
2015	50–55	Progestin-only pill	5705	353597	1.61342
2016	15–19	Anti-androgenic COC	15483	307450	5.03594
2016	15–19	CHC patch	12881	307450	4.18962
2016	15–19	CHC ring	11491	307450	3.73752
2016	15–19	COC 2nd generation	3197	307450	1.03984
2016	15–19	COC 3rd generation	115821	307450	37.6715
2016	15–19	COC 4th generation	123345	307450	40.1187
2016	15–19	Estradiol COC	770	307450	0.250447
2016	15–19	IUD with progestogen	12544	307450	4.08001
2016	15–19	Implant	7214	307450	2.3464
2016	15–19	Progestin-only pill	4704	307450	1.53
2016	20–29	Anti-androgenic COC	110930	2753007	4.02941
2016	20–29	CHC patch	121509	2753007	4.41368
2016	20–29	CHC ring	181943	2753007	6.60888
2016	20–29	COC 2nd generation	19455	2753007	0.706682
2016	20–29	COC 3rd generation	767617	2753007	27.8829
2016	20–29	COC 4th generation	1023263	2753007	37.1689
2016	20–29	Estradiol COC	6345	2753007	0.230475
2016	20–29	IUD with progestogen	324056	2753007	11.771
2016	20–29	Implant	62357	2753007	2.26505
2016	20–29	Progestin-only pill	135532	2753007	4.92305
2016	30–39	Anti-androgenic COC	50964	2755617	1.84946
2016	30–39	CHC patch	92862	2755617	3.36992
2016	30–39	CHC ring	183612	2755617	6.66319
2016	30–39	COC 2nd generation	17804	2755617	0.646098
2016	30–39	COC 3rd generation	428647	2755617	15.5554
2016	30–39	COC 4th generation	513460	2755617	18.6332
2016	30–39	Estradiol COC	10254	2755617	0.372113
2016	30–39	IUD with progestogen	1252256	2755617	45.4438
2016	30–39	Implant	54513	2755617	1.97825
2016	30–39	Progestin-only pill	151245	2755617	5.48861
2016	40–49	Anti-androgenic COC	17385	2451060	0.709285
2016	40–49	CHC patch	62193	2451060	2.53739
2016	40–49	CHC ring	119108	2451060	4.85945
2016	40–49	COC 2nd generation	34002	2451060	1.38724
2016	40–49	COC 3rd generation	224427	2451060	9.15632
2016	40–49	COC 4th generation	240918	2451060	9.82914
2016	40–49	Estradiol COC	13526	2451060	0.551843
2016	40–49	IUD with progestogen	1657440	2451060	67.6214
2016	40–49	Implant	16994	2451060	0.693333
2016	40–49	Progestin-only pill	65067	2451060	2.65465
2016	50–55	Anti-androgenic COC	2089	412837	0.506011
2016	50–55	CHC patch	5217	412837	1.2637
2016	50–55	CHC ring	8301.75	412837	2.0109
2016	50–55	COC 2nd generation	6826.75	412837	1.65362
2016	50–55	COC 3rd generation	21273.5	412837	5.15301
2016	50–55	COC 4th generation	17500.5	412837	4.23908
2016	50–55	Estradiol COC	1709	412837	0.413965
2016	50–55	IUD with progestogen	342974	412837	83.0775
2016	50–55	Implant	82	412837	0.0198626
2016	50–55	Progestin-only pill	6863	412837	1.6624
2017	15–19	Anti-androgenic COC	9318	272330	3.42158
2017	15–19	CHC patch	11764	272330	4.31976
2017	15–19	CHC ring	13085	272330	4.80483
2017	15–19	COC 2nd generation	1864	272330	0.684464
2017	15–19	COC 3rd generation	96504	272330	35.4364
2017	15–19	COC 4th generation	113587	272330	41.7093
2017	15–19	Estradiol COC	996	272330	0.365733
2017	15–19	IUD with progestogen	10875	272330	3.99332
2017	15–19	Implant	7090	272330	2.60346
2017	15–19	Progestin-only pill	7247	272330	2.66111
2017	20–29	Anti-androgenic COC	100028	2544213	3.93159
2017	20–29	CHC patch	103305	2544213	4.06039
2017	20–29	CHC ring	175541	2544213	6.89962
2017	20–29	COC 2nd generation	19220	2544213	0.75544
2017	20–29	COC 3rd generation	661814	2544213	26.0125
2017	20–29	COC 4th generation	907744	2544213	35.6788
2017	20–29	Estradiol COC	8348	2544213	0.328117
2017	20–29	IUD with progestogen	360488	2544213	14.1689
2017	20–29	Implant	82056	2544213	3.2252
2017	20–29	Progestin-only pill	125669	2544213	4.93941
2017	30–39	Anti-androgenic COC	45279	2796209	1.6193
2017	30–39	CHC patch	84858	2796209	3.03475
2017	30–39	CHC ring	180452	2796209	6.45345
2017	30–39	COC 2nd generation	15539	2796209	0.555717
2017	30–39	COC 3rd generation	425655	2796209	15.2226
2017	30–39	COC 4th generation	509068	2796209	18.2056
2017	30–39	Estradiol COC	9250	2796209	0.330805
2017	30–39	IUD with progestogen	1304981	2796209	46.6697
2017	30–39	Implant	63209	2796209	2.26052
2017	30–39	Progestin-only pill	157918	2796209	5.64757
2017	40–49	Anti-androgenic COC	17625	2637112	0.668345
2017	40–49	CHC patch	61599	2637112	2.33585
2017	40–49	CHC ring	122813	2637112	4.6571
2017	40–49	COC 2nd generation	36770	2637112	1.39433
2017	40–49	COC 3rd generation	220901	2637112	8.37663
2017	40–49	COC 4th generation	243361	2637112	9.22831
2017	40–49	Estradiol COC	13420	2637112	0.50889
2017	40–49	IUD with progestogen	1825666	2637112	69.2297
2017	40–49	Implant	22267	2637112	0.844371
2017	40–49	Progestin-only pill	72690	2637112	2.75642
2017	50–55	Anti-androgenic COC	2109	500121	0.421698
2017	50–55	CHC patch	6513	500121	1.30228
2017	50–55	CHC ring	10096	500121	2.01871
2017	50–55	COC 2nd generation	6994.5	500121	1.39856
2017	50–55	COC 3rd generation	18018	500121	3.60273
2017	50–55	COC 4th generation	18036	500121	3.60633
2017	50–55	Estradiol COC	2255.75	500121	0.451041
2017	50–55	IUD with progestogen	427332	500121	85.4457
2017	50–55	Implant	1456	500121	0.291129
2017	50–55	Progestin-only pill	7311	500121	1.46185
2018	15–19	Anti-androgenic COC	5578	235686	2.36671
2018	15–19	CHC patch	12398	235686	5.26039
2018	15–19	CHC ring	12202	235686	5.17723
2018	15–19	COC 2nd generation	1852	235686	0.785791
2018	15–19	COC 3rd generation	71757	235686	30.446
2018	15–19	COC 4th generation	107393	235686	45.5661
2018	15–19	Estradiol COC	1110	235686	0.470966
2018	15–19	IUD with progestogen	10381	235686	4.40459
2018	15–19	Implant	5514	235686	2.33955
2018	15–19	Progestin-only pill	7501	235686	3.18262
2018	20–29	Anti-androgenic COC	94020	2347702	4.00477
2018	20–29	CHC patch	91320	2347702	3.88976
2018	20–29	CHC ring	159950	2347702	6.81305
2018	20–29	COC 2nd generation	26071	2347702	1.11049
2018	20–29	COC 3rd generation	571881	2347702	24.3592
2018	20–29	COC 4th generation	820267	2347702	34.9391
2018	20–29	Estradiol COC	5709	2347702	0.243174
2018	20–29	IUD with progestogen	351649	2347702	14.9784
2018	20–29	Implant	94200	2347702	4.01243
2018	20–29	Progestin-only pill	132635	2347702	5.64957
2018	30–39	Anti-androgenic COC	39138	2778226	1.40874
2018	30–39	CHC patch	81062	2778226	2.91776
2018	30–39	CHC ring	171605	2778226	6.17678
2018	30–39	COC 2nd generation	15925	2778226	0.573208
2018	30–39	COC 3rd generation	393026	2778226	14.1467
2018	30–39	COC 4th generation	518534	2778226	18.6642
2018	30–39	Estradiol COC	6259	2778226	0.225288
2018	30–39	IUD with progestogen	1327073	2778226	47.7669
2018	30–39	Implant	58415	2778226	2.1026
2018	30–39	Progestin-only pill	167189	2778226	6.01783
2018	40–49	Anti-androgenic COC	15973	2768963	0.576859
2018	40–49	CHC patch	52622	2768963	1.90042
2018	40–49	CHC ring	123856	2768963	4.47301
2018	40–49	COC 2nd generation	32667	2768963	1.17976
2018	40–49	COC 3rd generation	221586	2768963	8.00249
2018	40–49	COC 4th generation	250356	2768963	9.04151
2018	40–49	Estradiol COC	11068	2768963	0.399716
2018	40–49	IUD with progestogen	1949607	2768963	70.4093
2018	40–49	Implant	29101	2768963	1.05097
2018	40–49	Progestin-only pill	82127	2768963	2.96598
2018	50–55	Anti-androgenic COC	2278	608071	0.374627
2018	50–55	CHC patch	7749	608071	1.27436
2018	50–55	CHC ring	8426	608071	1.38569
2018	50–55	COC 2nd generation	7656.75	608071	1.25919
2018	50–55	COC 3rd generation	19058.5	608071	3.13426
2018	50–55	COC 4th generation	20680.8	608071	3.40104
2018	50–55	Estradiol COC	1050	608071	0.172677
2018	50–55	IUD with progestogen	530851	608071	87.3009
2018	50–55	Implant	1424	608071	0.234183
2018	50–55	Progestin-only pill	8896.75	608071	1.46311
2019	15–19	Anti-androgenic COC	4568	154300	2.96047
2019	15–19	CHC patch	9099	154300	5.89695
2019	15–19	CHC ring	6954	154300	4.5068
2019	15–19	COC 2nd generation	4300	154300	2.78678
2019	15–19	COC 3rd generation	39916	154300	25.8691
2019	15–19	COC 4th generation	65890	154300	42.7025
2019	15–19	Estradiol COC	788	154300	0.510693
2019	15–19	IUD with progestogen	9123	154300	5.91251
2019	15–19	Implant	7095	154300	4.59819
2019	15–19	Progestin-only pill	6567	154300	4.25599
2019	20–29	Anti-androgenic COC	80268	2137826	3.75466
2019	20–29	CHC patch	84179	2137826	3.9376
2019	20–29	CHC ring	141174	2137826	6.60362
2019	20–29	COC 2nd generation	26045	2137826	1.21829
2019	20–29	COC 3rd generation	483583	2137826	22.6203
2019	20–29	COC 4th generation	739351	2137826	34.5842
2019	20–29	Estradiol COC	5611	2137826	0.262463
2019	20–29	IUD with progestogen	349778	2137826	16.3614
2019	20–29	Implant	105214	2137826	4.92154
2019	20–29	Progestin-only pill	122623	2137826	5.73587
2019	30–39	Anti-androgenic COC	37043	2765075	1.33967
2019	30–39	CHC patch	84707	2765075	3.06346
2019	30–39	CHC ring	160684	2765075	5.8112
2019	30–39	COC 2nd generation	16363	2765075	0.591774
2019	30–39	COC 3rd generation	381387	2765075	13.793
2019	30–39	COC 4th generation	517718	2765075	18.7235
2019	30–39	Estradiol COC	5877	2765075	0.212544
2019	30–39	IUD with progestogen	1321031	2765075	47.7756
2019	30–39	Implant	61612	2765075	2.22822
2019	30–39	Progestin-only pill	178653	2765075	6.46105
2019	40–49	Anti-androgenic COC	15331	2858089	0.536407
2019	40–49	CHC patch	52717	2858089	1.84448
2019	40–49	CHC ring	123657	2858089	4.32656
2019	40–49	COC 2nd generation	16604	2858089	0.580948
2019	40–49	COC 3rd generation	219165	2858089	7.66824
2019	40–49	COC 4th generation	259638	2858089	9.08432
2019	40–49	Estradiol COC	10880	2858089	0.380674
2019	40–49	IUD with progestogen	2038082	2858089	71.3093
2019	40–49	Implant	28073	2858089	0.98223
2019	40–49	Progestin-only pill	93942	2858089	3.28688
2019	50–55	Anti-androgenic COC	2234	717096	0.311534
2019	50–55	CHC patch	7521.75	717096	1.04892
2019	50–55	CHC ring	11819	717096	1.64817
2019	50–55	COC 2nd generation	3897.75	717096	0.543546
2019	50–55	COC 3rd generation	21848	717096	3.04673
2019	50–55	COC 4th generation	22651.8	717096	3.15882
2019	50–55	Estradiol COC	1217.75	717096	0.169817
2019	50–55	IUD with progestogen	632237	717096	88.1663
2019	50–55	Implant	2269	717096	0.316415
2019	50–55	Progestin-only pill	11400	717096	1.58974
2020	15–19	Anti-androgenic COC	834	52839	1.57838
2020	15–19	CHC patch	3093	52839	5.85363
2020	15–19	CHC ring	1551	52839	2.93533
2020	15–19	COC 2nd generation	1600	52839	3.02807
2020	15–19	COC 3rd generation	11589	52839	21.9327
2020	15–19	COC 4th generation	25726	52839	48.6875
2020	15–19	Estradiol COC	289	52839	0.546944
2020	15–19	IUD with progestogen	3548	52839	6.71474
2020	15–19	Implant	2529	52839	4.78624
2020	15–19	Progestin-only pill	2080	52839	3.93649
2020	20–29	Anti-androgenic COC	64376	1889125	3.40772
2020	20–29	CHC patch	77119	1889125	4.08226
2020	20–29	CHC ring	111961	1889125	5.92661
2020	20–29	COC 2nd generation	31415	1889125	1.66294
2020	20–29	COC 3rd generation	402880	1889125	21.3263
2020	20–29	COC 4th generation	630239	1889125	33.3614
2020	20–29	Estradiol COC	4140	1889125	0.219149
2020	20–29	IUD with progestogen	341906	1889125	18.0986
2020	20–29	Implant	113566	1889125	6.01157
2020	20–29	Progestin-only pill	111523	1889125	5.90342
2020	30–39	Anti-androgenic COC	32368	2657347	1.21806
2020	30–39	CHC patch	77513	2657347	2.91693
2020	30–39	CHC ring	141391	2657347	5.32076
2020	30–39	COC 2nd generation	12500	2657347	0.470394
2020	30–39	COC 3rd generation	336848	2657347	12.6761
2020	30–39	COC 4th generation	495782	2657347	18.657
2020	30–39	Estradiol COC	5119	2657347	0.192636
2020	30–39	IUD with progestogen	1305931	2657347	49.1442
2020	30–39	Implant	65589	2657347	2.46821
2020	30–39	Progestin-only pill	184306	2657347	6.93571
2020	40–49	Anti-androgenic COC	13875	2896873	0.478965
2020	40–49	CHC patch	54039	2896873	1.86543
2020	40–49	CHC ring	117578	2896873	4.05879
2020	40–49	COC 2nd generation	9793	2896873	0.338054
2020	40–49	COC 3rd generation	215891	2896873	7.45255
2020	40–49	COC 4th generation	246536	2896873	8.51042
2020	40–49	Estradiol COC	12551	2896873	0.43326
2020	40–49	IUD with progestogen	2089226	2896873	72.12
2020	40–49	Implant	34105	2896873	1.1773
2020	40–49	Progestin-only pill	103279	2896873	3.56519
2020	50–55	Anti-androgenic COC	1352.75	803404	0.168377
2020	50–55	CHC patch	7327	803404	0.911994
2020	50–55	CHC ring	13073	803404	1.6272
2020	50–55	COC 2nd generation	1420	803404	0.176748
2020	50–55	COC 3rd generation	24869.5	803404	3.09552
2020	50–55	COC 4th generation	26289	803404	3.2722
2020	50–55	Estradiol COC	1816	803404	0.226038
2020	50–55	IUD with progestogen	712808	803404	88.7234
2020	50–55	Implant	2555	803404	0.318022
2020	50–55	Progestin-only pill	11894.2	803404	1.48048
2021	15–19	Anti-androgenic COC	297	15848	1.87405
2021	15–19	CHC patch	929	15848	5.86194
2021	15–19	CHC ring	1201	15848	7.57824
2021	15–19	COC 2nd generation	1212	15848	7.64765
2021	15–19	COC 3rd generation	1772	15848	11.1812
2021	15–19	COC 4th generation	7271	15848	45.8796
2021	15–19	IUD with progestogen	2330	15848	14.7022
2021	15–19	Implant	122	15848	0.769813
2021	15–19	Progestin-only pill	714	15848	4.5053
2021	20–29	Anti-androgenic COC	46437	1610390	2.88359
2021	20–29	CHC patch	66329	1610390	4.11882
2021	20–29	CHC ring	96746	1610390	6.00761
2021	20–29	COC 2nd generation	35035	1610390	2.17556
2021	20–29	COC 3rd generation	297606	1610390	18.4804
2021	20–29	COC 4th generation	500649	1610390	31.0887
2021	20–29	Estradiol COC	3958	1610390	0.245779
2021	20–29	IUD with progestogen	353623	1610390	21.9588
2021	20–29	Implant	113114	1610390	7.02401
2021	20–29	Progestin-only pill	96893	1610390	6.01674
2021	30–39	Anti-androgenic COC	27466	2545677	1.07893
2021	30–39	CHC patch	71490	2545677	2.80829
2021	30–39	CHC ring	127697	2545677	5.01623
2021	30–39	COC 2nd generation	12712	2545677	0.499356
2021	30–39	COC 3rd generation	302256	2545677	11.8733
2021	30–39	COC 4th generation	436476	2545677	17.1458
2021	30–39	Estradiol COC	5517	2545677	0.21672
2021	30–39	IUD with progestogen	1314594	2545677	51.6403
2021	30–39	Implant	60550	2545677	2.37854
2021	30–39	Progestin-only pill	186919	2545677	7.3426
2021	40–49	Anti-androgenic COC	12944	2895108	0.447099
2021	40–49	CHC patch	47462	2895108	1.63939
2021	40–49	CHC ring	111096	2895108	3.83737
2021	40–49	COC 2nd generation	8299	2895108	0.286656
2021	40–49	COC 3rd generation	197907	2895108	6.83591
2021	40–49	COC 4th generation	222794	2895108	7.69553
2021	40–49	Estradiol COC	11146	2895108	0.384994
2021	40–49	IUD with progestogen	2135185	2895108	73.7515
2021	40–49	Implant	35603	2895108	1.22976
2021	40–49	Progestin-only pill	112672	2895108	3.89181
2021	50–55	Anti-androgenic COC	1069	888656	0.120294
2021	50–55	CHC patch	6448	888656	0.72559
2021	50–55	CHC ring	13321.8	888656	1.49909
2021	50–55	COC 2nd generation	1820	888656	0.204804
2021	50–55	COC 3rd generation	26490.5	888656	2.98096
2021	50–55	COC 4th generation	26900	888656	3.02704
2021	50–55	Estradiol COC	4065	888656	0.457432
2021	50–55	IUD with progestogen	789997	888656	88.898
2021	50–55	Implant	2777	888656	0.312494
2021	50–55	Progestin-only pill	15767.5	888656	1.77431
2022	15–19	Anti-androgenic COC	54	6446	0.837729
2022	15–19	CHC patch	338	6446	5.24356
2022	15–19	CHC ring	251	6446	3.89389
2022	15–19	COC 2nd generation	1182	6446	18.337
2022	15–19	COC 3rd generation	697	6446	10.8129
2022	15–19	COC 4th generation	2372	6446	36.798
2022	15–19	IUD with progestogen	1011	6446	15.6841
2022	15–19	Implant	531	6446	8.23767
2022	15–19	Progestin-only pill	10	6446	0.155135
2022	20–29	Anti-androgenic COC	37637	1357916	2.77167
2022	20–29	CHC patch	49720	1357916	3.66149
2022	20–29	CHC ring	73851	1357916	5.43855
2022	20–29	COC 2nd generation	25825	1357916	1.90181
2022	20–29	COC 3rd generation	213805	1357916	15.7451
2022	20–29	COC 4th generation	390862	1357916	28.784
2022	20–29	Estradiol COC	5563	1357916	0.409672
2022	20–29	IUD with progestogen	368671	1357916	27.1498
2022	20–29	Implant	98261	1357916	7.23616
2022	20–29	Progestin-only pill	93721	1357916	6.90183
2022	30–39	Anti-androgenic COC	25486	2505954	1.01702
2022	30–39	CHC patch	63386	2505954	2.52942
2022	30–39	CHC ring	116212	2505954	4.63744
2022	30–39	COC 2nd generation	13213	2505954	0.527264
2022	30–39	COC 3rd generation	277015	2505954	11.0543
2022	30–39	COC 4th generation	414780	2505954	16.5518
2022	30–39	Estradiol COC	7216	2505954	0.287954
2022	30–39	IUD with progestogen	1328824	2505954	53.0267
2022	30–39	Implant	59670	2505954	2.38113
2022	30–39	Progestin-only pill	200152	2505954	7.98706
2022	40–49	Anti-androgenic COC	11047	2912506	0.379295
2022	40–49	CHC patch	36593	2912506	1.25641
2022	40–49	CHC ring	105258	2912506	3.614
2022	40–49	COC 2nd generation	6550	2912506	0.224892
2022	40–49	COC 3rd generation	189025	2912506	6.49012
2022	40–49	COC 4th generation	210283	2912506	7.22
2022	40–49	Estradiol COC	13896	2912506	0.477115
2022	40–49	IUD with progestogen	2187053	2912506	75.0918
2022	40–49	Implant	33927	2912506	1.16487
2022	40–49	Progestin-only pill	118874	2912506	4.0815
2022	50–55	Anti-androgenic COC	1072	972670	0.110212
2022	50–55	CHC patch	5668.75	972670	0.582803
2022	50–55	CHC ring	12686	972670	1.30424
2022	50–55	COC 2nd generation	1385.75	972670	0.142469
2022	50–55	COC 3rd generation	23927.5	972670	2.45998
2022	50–55	COC 4th generation	28903	972670	2.97151
2022	50–55	Estradiol COC	4599	972670	0.472822
2022	50–55	IUD with progestogen	869753	972670	89.4191
2022	50–55	Implant	2568.75	972670	0.264093
2022	50–55	Progestin-only pill	22106.5	972670	2.27276

## Sheet: Table E
Table E. Characteristics of hormonal contraceptive user types of interest (non-switchers (n = 17,453), rapid switchers (n = 12,929) and rapid discontinuers (n = 5,362)). The numbers refer to the earliest observed relevant HC usage period. COC - combined oral contraceptive; CHC - combined hormonal contraceptive; IUD - intrauterine device.
Variable	Category	Non_switchers_n	Non_switchers_pct	Rapid_switchers_n	Rapid_switchers_pct	Rapid_discontinuers_n	Rapid_discontinuers_pct
Age Group	15-19	2067	11.77	1411	10.91	290	5.41
Age Group	20-29	5910	33.77	6313	48.83	1401	26.13
Age Group	30-39	4216	24.11	3767	29.14	1726	32.19
Age Group	40-49	4789	27.66	1385	10.71	1711	31.91
Age Group	50-55	471	2.68	53	0.41	234	4.36
BMI Category	Underweight	711	4.07	627	4.85	198	3.69
BMI Category	Healthy	10306	59.05	8388	64.88	2834	52.85
BMI Category	Overweight	4151	23.79	2588	20.02	1405	26.2
BMI Category	Obese	2285	13.09	1326	10.26	925	17.25
HC Type	IUD with progestogen	5335	30.57	447	3.46	34	0.63
HC Type	Progestin-only pill	503	2.88	2231	17.26	588	10.97
HC Type	Anti-androgenic COC	419	2.4	673	5.21	221	4.12
HC Type	COC 2nd generation	441	2.53	422	3.26	161	3
HC Type	COC 3rd generation	4821	27.62	3048	23.57	1923	35.86
HC Type	COC 4th generation	4160	23.84	2803	21.68	1244	23.2
HC Type	Estradiol COC	22	0.13	58	0.45	24	0.45
HC Type	CHC ring	828	4.84	1357	10.5	539	10.05
HC Type	CHC patch	796	4.61	1867	14.44	628	11.71
HC Type	Implant	128	0.73	23	0.18	0	0

## Sheet: Table F
Table F. Count of rapid switchers with potential side effect-related diagnoses from a curated ICD-10 code list, by hormonal contraceptive type. COC - combined oral contraceptive; CHC - combined hormonal contraceptive; IUD - intrauterine device
HC_Type	ICD10_Code	ICD10_Name	Count_Rapid_Switchers_Per_HC_Type	Count_All
Anti-androgenic COC	B37	candidiasis	28	323
Anti-androgenic COC	N76	other inflammation of vagina and vulva	25	350
Anti-androgenic COC	N92	excessive, frequent and irregular menstruation	23	556
Anti-androgenic COC	L70	acne	22	180
Anti-androgenic COC	N30	cystitis	21	327
Anti-androgenic COC	E28	ovarian dysfunction	19	257
Anti-androgenic COC	N72	inflammatory disease of cervix uteri	16	176
Anti-androgenic COC	R10	abdominal and pelvic pain	12	231
Anti-androgenic COC	N91	absent, scanty and rare menstruation	10	138
Anti-androgenic COC	F32	depressive episode	9	140
Anti-androgenic COC	F41	other anxiety disorders	8	93
Anti-androgenic COC	N94	pain and other conditions associated with female genital organs and menstrual cycle	8	147
Anti-androgenic COC	G44	other headache syndromes	6	81
Anti-androgenic COC	N87	dysplasia of cervix uteri	6	151
Anti-androgenic COC	G43	migraine	<6	98
Anti-androgenic COC	N83	disorders of ovary/fallopian tube	<6	127
Anti-androgenic COC	D27	benign neoplasm of ovary	<6	49
Anti-androgenic COC	N64	mastodynia	<6	28
Anti-androgenic COC	N84	polyp of female genital tract	<6	64
Anti-androgenic COC	R51	headache	<6	74
Anti-androgenic COC	K80	cholelithiasis	<6	23
Anti-androgenic COC	N93	other abnormal uterine and vaginal bleeding	<6	63
Anti-androgenic COC	D25	leiomyoma of uterus	<6	78
Anti-androgenic COC	R53	malaise and fatigue	<6	55
CHC patch	N92	excessive, frequent and irregular menstruation	59	556
CHC patch	N30	cystitis	51	327
CHC patch	B37	candidiasis	48	323
CHC patch	N76	other inflammation of vagina and vulva	45	350
CHC patch	R10	abdominal and pelvic pain	35	231
CHC patch	E28	ovarian dysfunction	27	257
CHC patch	N72	inflammatory disease of cervix uteri	27	176
CHC patch	F32	depressive episode	26	140
CHC patch	N87	dysplasia of cervix uteri	25	151
CHC patch	N94	pain and other conditions associated with female genital organs and menstrual cycle	24	147
CHC patch	L70	acne	21	180
CHC patch	N83	disorders of ovary/fallopian tube	19	127
CHC patch	F41	other anxiety disorders	15	93
CHC patch	G43	migraine	13	98
CHC patch	N91	absent, scanty and rare menstruation	11	138
CHC patch	R51	headache	10	74
CHC patch	D25	leiomyoma of uterus	9	78
CHC patch	R53	malaise and fatigue	6	55
CHC patch	D27	benign neoplasm of ovary	<6	49
CHC patch	G44	other headache syndromes	<6	81
CHC patch	N93	other abnormal uterine and vaginal bleeding	<6	63
CHC patch	N64	mastodynia	<6	28
CHC patch	N84	polyp of female genital tract	<6	64
CHC patch	K80	cholelithiasis	<6	23
CHC patch	N80	endometriosis	<6	40
CHC ring	N92	excessive, frequent and irregular menstruation	40	556
CHC ring	N30	cystitis	39	327
CHC ring	N76	other inflammation of vagina and vulva	38	350
CHC ring	B37	candidiasis	30	323
CHC ring	R10	abdominal and pelvic pain	27	231
CHC ring	E28	ovarian dysfunction	23	257
CHC ring	N87	dysplasia of cervix uteri	19	151
CHC ring	G43	migraine	15	98
CHC ring	L70	acne	15	180
CHC ring	N72	inflammatory disease of cervix uteri	15	176
CHC ring	F32	depressive episode	13	140
CHC ring	N94	pain and other conditions associated with female genital organs and menstrual cycle	13	147
CHC ring	N91	absent, scanty and rare menstruation	12	138
CHC ring	D25	leiomyoma of uterus	11	78
CHC ring	F41	other anxiety disorders	11	93
CHC ring	N83	disorders of ovary/fallopian tube	10	127
CHC ring	R51	headache	10	74
CHC ring	G44	other headache syndromes	8	81
CHC ring	N93	other abnormal uterine and vaginal bleeding	8	63
CHC ring	R53	malaise and fatigue	6	55
CHC ring	N84	polyp of female genital tract	<6	64
CHC ring	K80	cholelithiasis	<6	23
CHC ring	N80	endometriosis	<6	40
CHC ring	D27	benign neoplasm of ovary	<6	49
COC 2nd generation	N92	excessive, frequent and irregular menstruation	22	556
COC 2nd generation	N76	other inflammation of vagina and vulva	19	350
COC 2nd generation	E28	ovarian dysfunction	13	257
COC 2nd generation	N94	pain and other conditions associated with female genital organs and menstrual cycle	11	147
COC 2nd generation	B37	candidiasis	10	323
COC 2nd generation	L70	acne	10	180
COC 2nd generation	R10	abdominal and pelvic pain	9	231
COC 2nd generation	N72	inflammatory disease of cervix uteri	8	176
COC 2nd generation	N91	absent, scanty and rare menstruation	8	138
COC 2nd generation	N30	cystitis	7	327
COC 2nd generation	F32	depressive episode	6	140
COC 2nd generation	F41	other anxiety disorders	6	93
COC 2nd generation	R51	headache	6	74
COC 2nd generation	G43	migraine	<6	98
COC 2nd generation	N84	polyp of female genital tract	<6	64
COC 2nd generation	D25	leiomyoma of uterus	<6	78
COC 2nd generation	R53	malaise and fatigue	<6	55
COC 2nd generation	G44	other headache syndromes	<6	81
COC 2nd generation	N83	disorders of ovary/fallopian tube	<6	127
COC 2nd generation	N93	other abnormal uterine and vaginal bleeding	<6	63
COC 2nd generation	N80	endometriosis	<6	40
COC 2nd generation	N87	dysplasia of cervix uteri	<6	151
COC 3rd generation	N92	excessive, frequent and irregular menstruation	158	556
COC 3rd generation	N30	cystitis	87	327
COC 3rd generation	B37	candidiasis	84	323
COC 3rd generation	E28	ovarian dysfunction	81	257
COC 3rd generation	N76	other inflammation of vagina and vulva	81	350
COC 3rd generation	R10	abdominal and pelvic pain	57	231
COC 3rd generation	L70	acne	46	180
COC 3rd generation	N72	inflammatory disease of cervix uteri	45	176
COC 3rd generation	F32	depressive episode	36	140
COC 3rd generation	N91	absent, scanty and rare menstruation	33	138
COC 3rd generation	N94	pain and other conditions associated with female genital organs and menstrual cycle	33	147
COC 3rd generation	N87	dysplasia of cervix uteri	31	151
COC 3rd generation	G44	other headache syndromes	27	81
COC 3rd generation	G43	migraine	25	98
COC 3rd generation	N83	disorders of ovary/fallopian tube	24	127
COC 3rd generation	D25	leiomyoma of uterus	20	78
COC 3rd generation	R51	headache	20	74
COC 3rd generation	F41	other anxiety disorders	18	93
COC 3rd generation	N93	other abnormal uterine and vaginal bleeding	16	63
COC 3rd generation	N80	endometriosis	15	40
COC 3rd generation	D27	benign neoplasm of ovary	14	49
COC 3rd generation	N84	polyp of female genital tract	14	64
COC 3rd generation	R53	malaise and fatigue	13	55
COC 3rd generation	N64	mastodynia	10	28
COC 3rd generation	L68	hirsutism	<6	<6
COC 3rd generation	F52	sexual dysfunction	<6	<6
COC 3rd generation	K80	cholelithiasis	<6	23
COC 4th generation	N92	excessive, frequent and irregular menstruation	115	556
COC 4th generation	N76	other inflammation of vagina and vulva	82	350
COC 4th generation	N30	cystitis	79	327
COC 4th generation	B37	candidiasis	63	323
COC 4th generation	E28	ovarian dysfunction	55	257
COC 4th generation	L70	acne	51	180
COC 4th generation	R10	abdominal and pelvic pain	49	231
COC 4th generation	N94	pain and other conditions associated with female genital organs and menstrual cycle	44	147
COC 4th generation	N72	inflammatory disease of cervix uteri	36	176
COC 4th generation	N87	dysplasia of cervix uteri	35	151
COC 4th generation	F32	depressive episode	29	140
COC 4th generation	N91	absent, scanty and rare menstruation	27	138
COC 4th generation	N83	disorders of ovary/fallopian tube	26	127
COC 4th generation	G44	other headache syndromes	21	81
COC 4th generation	R53	malaise and fatigue	19	55
COC 4th generation	F41	other anxiety disorders	18	93
COC 4th generation	D25	leiomyoma of uterus	17	78
COC 4th generation	G43	migraine	17	98
COC 4th generation	D27	benign neoplasm of ovary	16	49
COC 4th generation	N93	other abnormal uterine and vaginal bleeding	14	63
COC 4th generation	N84	polyp of female genital tract	12	64
COC 4th generation	N80	endometriosis	10	40
COC 4th generation	R51	headache	10	74
COC 4th generation	K80	cholelithiasis	8	23
COC 4th generation	N64	mastodynia	8	28
COC 4th generation	L68	hirsutism	<6	<6
Estradiol COC	B37	candidiasis	<6	323
Estradiol COC	D25	leiomyoma of uterus	<6	78
Estradiol COC	N76	other inflammation of vagina and vulva	<6	350
Estradiol COC	N92	excessive, frequent and irregular menstruation	<6	556
Estradiol COC	F32	depressive episode	<6	140
Estradiol COC	L70	acne	<6	180
Estradiol COC	N30	cystitis	<6	327
Estradiol COC	N83	disorders of ovary/fallopian tube	<6	127
Estradiol COC	N84	polyp of female genital tract	<6	64
Estradiol COC	N87	dysplasia of cervix uteri	<6	151
Estradiol COC	N91	absent, scanty and rare menstruation	<6	138
Estradiol COC	N93	other abnormal uterine and vaginal bleeding	<6	63
Estradiol COC	R10	abdominal and pelvic pain	<6	231
IUD with progestogen	N92	excessive, frequent and irregular menstruation	24	556
IUD with progestogen	R10	abdominal and pelvic pain	12	231
IUD with progestogen	N83	disorders of ovary/fallopian tube	11	127
IUD with progestogen	N84	polyp of female genital tract	7	64
IUD with progestogen	D25	leiomyoma of uterus	<6	78
IUD with progestogen	N72	inflammatory disease of cervix uteri	<6	176
IUD with progestogen	N87	dysplasia of cervix uteri	<6	151
IUD with progestogen	B37	candidiasis	<6	323
IUD with progestogen	E28	ovarian dysfunction	<6	257
IUD with progestogen	N76	other inflammation of vagina and vulva	<6	350
IUD with progestogen	N93	other abnormal uterine and vaginal bleeding	<6	63
IUD with progestogen	F32	depressive episode	<6	140
IUD with progestogen	N30	cystitis	<6	327
IUD with progestogen	N94	pain and other conditions associated with female genital organs and menstrual cycle	<6	147
IUD with progestogen	D27	benign neoplasm of ovary	<6	49
IUD with progestogen	F41	other anxiety disorders	<6	93
IUD with progestogen	K80	cholelithiasis	<6	23
IUD with progestogen	L70	acne	<6	180
IUD with progestogen	N64	mastodynia	<6	28
IUD with progestogen	N91	absent, scanty and rare menstruation	<6	138
IUD with progestogen	R51	headache	<6	74
Implant	F32	depressive episode	<6	140
Implant	F41	other anxiety disorders	<6	93
Implant	N30	cystitis	<6	327
Implant	N83	disorders of ovary/fallopian tube	<6	127
Implant	N91	absent, scanty and rare menstruation	<6	138
Implant	N92	excessive, frequent and irregular menstruation	<6	556
Progestin-only pill	N92	excessive, frequent and irregular menstruation	112	556
Progestin-only pill	B37	candidiasis	55	323
Progestin-only pill	N76	other inflammation of vagina and vulva	55	350
Progestin-only pill	N30	cystitis	39	327
Progestin-only pill	E28	ovarian dysfunction	36	257
Progestin-only pill	N91	absent, scanty and rare menstruation	34	138
Progestin-only pill	N87	dysplasia of cervix uteri	29	151
Progestin-only pill	R10	abdominal and pelvic pain	29	231
Progestin-only pill	N83	disorders of ovary/fallopian tube	28	127
Progestin-only pill	N72	inflammatory disease of cervix uteri	25	176
Progestin-only pill	G43	migraine	18	98
Progestin-only pill	F32	depressive episode	17	140
Progestin-only pill	F41	other anxiety disorders	15	93
Progestin-only pill	N84	polyp of female genital tract	14	64
Progestin-only pill	L70	acne	13	180
Progestin-only pill	N93	other abnormal uterine and vaginal bleeding	13	63
Progestin-only pill	R51	headache	13	74
Progestin-only pill	G44	other headache syndromes	12	81
Progestin-only pill	N94	pain and other conditions associated with female genital organs and menstrual cycle	12	147
Progestin-only pill	N80	endometriosis	10	40
Progestin-only pill	D25	leiomyoma of uterus	9	78
Progestin-only pill	D27	benign neoplasm of ovary	8	49
Progestin-only pill	K80	cholelithiasis	6	23
Progestin-only pill	R53	malaise and fatigue	6	55
Progestin-only pill	N64	mastodynia	<6	28
Progestin-only pill	F52	sexual dysfunction	<6	<6
Progestin-only pill	L68	hirsutism	<6	<6

## Sheet: Table G
Table G. Prevalence of thromboembolism risk factors (RF) and prevalence ratio (PR) with 95% confidence interval (CI) between combined hormonal contraceptive (CHC) and progestin-only contraceptive (POC) users, with raw and Bonferroni-corrected p-values
RF	n_CHC	n_RF_CHC	pct_CHC	n_NA_CHC	n_POC	n_RF_POC	pct_POC	n_NA_POC	Prevalence_Difference	PR	PR_95CI	Test	p_Value_Raw	p_Bonferroni
FVL or PTM Carrier	8840	417	4.7	0	4770	273	5.7	0	-1	0.82	0.82 (0.71, 0.96)	Fisher	0.0111	0.1665
Previous VTE/ATE (recent)	8840	24	0.3	0	4770	34	0.7	0	-0.4	0.43	0.43 (0.25, 0.72)	Fisher	0.0003	0.0045
Previous VTE/ATE (ever)	8840	152	1.7	0	4770	163	3.4	0	-1.7	0.5	0.5 (0.4, 0.62)	Fisher	0	0
Age Above 35	8840	3593	40.6	0	4770	2628	55.1	0	-14.5	0.74	0.74 (0.71, 0.77)	Fisher	0	0
Purchase of Risk-Increasing Drugs	8840	1520	17.2	0	4770	707	14.8	0	2.4	1.16	1.16 (1.07, 1.26)	Fisher	0.0004	0.006
Family History of VTE/ATE	5504	636	11.6	3336	2893	386	13.3	1877	-1.7	0.87	0.87 (0.77, 0.98)	Fisher	0.0186	0.279
Obesity	8840	887	10	0	4770	691	14.5	0	-4.5	0.69	0.69 (0.63, 0.76)	Fisher	0	0
Migraine	8840	491	5.6	0	4770	393	8.2	0	-2.6	0.68	0.68 (0.6, 0.78)	Fisher	0	0
Other Cardiovascular Conditions	8840	280	3.2	0	4770	213	4.5	0	-1.3	0.71	0.71 (0.6, 0.85)	Fisher	0.0001	0.0015
Hyperlipidaemia	8840	165	1.9	0	4770	117	2.5	0	-0.6	0.76	0.76 (0.6, 0.96)	Fisher	0.0232	0.348
Pneumonia	8840	111	1.3	0	4770	50	1	0	0.3	1.3	1.3 (0.93, 1.81)	Fisher	0.3189	4.7835
Hypertension	8840	328	3.7	0	4770	273	5.7	0	-2	0.65	0.65 (0.55, 0.76)	Fisher	0	0
Diabetes mellitus, type 1 and type 2	8840	56	0.6	0	4770	50	1	0	-0.4	0.6	0.6 (0.41, 0.88)	Fisher	0.0104	0.156
Other Thrombosis Risk Conditions	8840	307	3.5	0	4770	185	3.9	0	-0.4	0.9	0.9 (0.75, 1.07)	Fisher	0.2292	3.438
Recent Labour	8840	6	0.1	0	4770	50	1	0	-0.9	0.1	0.1 (0.04, 0.23)	Fisher	0	0

## Sheet: Table H
Table H. Prevalence of thromboembolism risk factors (RF) and prevalence ratio (PR) with 95% confidence interval (CI) between combined hormonal contraceptive (CHC) stratified by estrogen dose (low ethinylestradiol (low_ee), moderate ethinylestradiol (moderate_ee), and estradiol (e2)) and progestin-only contraceptive (POC) users, with raw and Bonferroni-corrected p-values
RF	n_low_ee	n_RF_low_ee	pct_low_ee	n_NA_low_ee	n_POC_low_ee	n_RF_POC_low_ee	pct_POC_low_ee	n_NA_POC_low_ee	Prevalence_Difference_low_ee	PR_low_ee	PR_95CI_low_ee	Test_low_ee	p_Value_Raw_low_ee	p_Bonferroni_low_ee	n_moderate_ee	n_RF_moderate_ee	pct_moderate_ee	n_NA_moderate_ee	n_POC_moderate_ee	n_RF_POC_moderate_ee	pct_POC_moderate_ee	n_NA_POC_moderate_ee	Prevalence_Difference_moderate_ee	PR_moderate_ee	PR_95CI_moderate_ee	Test_moderate_ee	p_Value_Raw_moderate_ee	p_Bonferroni_moderate_ee	n_e2	n_RF_e2	pct_e2	n_NA_e2	n_POC_e2	n_RF_POC_e2	pct_POC_e2	n_NA_POC_e2	Prevalence_Difference_e2	PR_e2	PR_95CI_e2	Test_e2	p_Value_Raw_e2	p_Bonferroni_e2
FVL or PTM Carrier	5416	266	4.9	0	4770	273	5.7	0	-0.8	0.86	0.86 (0.73, 1.01)	Fisher	0.0691	1.0365	3294	148	4.5	0	4770	273	5.7	0	-1.2	0.79	0.79 (0.65, 0.96)	Fisher	0.0145	0.2175	130	<6	2.3	0	4770	273	5.7	0	-3.4	0.4	0.4 (0.13, 1.24)	Fisher	0.1198	1.797
Previous VTE/ATE (recent)	5416	14	0.3	0	4770	34	0.7	0	-0.4	0.43	0.43 (0.23, 0.8)	Fisher	0.0012	0.018	3294	9	0.3	0	4770	34	0.7	0	-0.4	0.43	0.43 (0.21, 0.89)	Fisher	0.0077	0.1155	130	1	0.8	0	4770	34	0.7	0	0.1	1.14	1.14 (0.16, 8.28)	Fisher	0.6111	9.1665
Previous VTE/ATE (ever)	5416	88	1.6	0	4770	163	3.4	0	-1.8	0.47	0.47 (0.36, 0.61)	Fisher	0	0	3294	58	1.8	0	4770	163	3.4	0	-1.6	0.53	0.53 (0.39, 0.71)	Fisher	0	0	130	<6	4.6	0	4770	163	3.4	0	1.2	1.35	1.35 (0.61, 3)	Fisher	0.4582	6.873
Age Above 35	5416	2105	38.9	0	4770	2629	55.1	0	-16.2	0.71	0.71 (0.68, 0.74)	Fisher	0	0	3294	1401	42.5	0	4770	2629	55.1	0	-12.6	0.77	0.77 (0.74, 0.81)	Fisher	0	0	130	89	68.5	0	4770	2629	55.1	0	13.4	1.24	1.24 (1.1, 1.4)	Fisher	0.003	0.045
Purchase of Risk-Increasing Drugs	5416	913	16.9	0	4770	707	14.8	0	2.1	1.14	1.14 (1.04, 1.25)	Fisher	0.0052	0.078	3294	588	17.9	0	4770	707	14.8	0	3.1	1.21	1.21 (1.09, 1.34)	Fisher	0.0003	0.0045	130	19	14.6	0	4770	707	14.8	0	-0.2	0.99	0.99 (0.65, 1.5)	Fisher	1	15
Family History of VTE/ATE	3429	379	11.1	1987	2893	386	13.3	1877	-2.2	0.83	0.83 (0.73, 0.95)	Fisher	0.006	0.09	2003	243	12.1	1291	2893	386	13.3	1877	-1.2	0.91	0.91 (0.78, 1.06)	Fisher	0.224	3.36	72	14	19.4	58	2893	386	13.3	1877	6.1	1.46	1.46 (0.9, 2.36)	Fisher	0.1593	2.3895
Obesity	5416	467	8.6	0	4770	691	14.5	0	-5.9	0.59	0.59 (0.53, 0.66)	Fisher	0	0	3294	396	12	0	4770	691	14.5	0	-2.5	0.83	0.83 (0.74, 0.93)	Fisher	0.0014	0.021	130	24	18.5	0	4770	691	14.5	0	4	1.28	1.28 (0.88, 1.84)	Fisher	0.2079	3.1185
Migraine	5416	300	5.5	0	4770	393	8.2	0	-2.7	0.67	0.67 (0.58, 0.78)	Fisher	0	0	3294	180	5.5	0	4770	393	8.2	0	-2.7	0.67	0.67 (0.57, 0.8)	Fisher	0	0	130	11	8.5	0	4770	393	8.2	0	0.3	1.04	1.04 (0.58, 1.84)	Fisher	0.8717	13.0755
Other Cardiovascular Conditions	5416	181	3.3	0	4770	213	4.5	0	-1.2	0.73	0.73 (0.6, 0.89)	Fisher	0.0039	0.0585	3294	94	2.9	0	4770	213	4.5	0	-1.6	0.64	0.64 (0.51, 0.82)	Fisher	0.0002	0.003	130	<6	3.8	0	4770	213	4.5	0	-0.7	0.84	0.84 (0.35, 2.01)	Fisher	1	15
Hyperlipidaemia	5416	100	1.8	0	4770	117	2.5	0	-0.7	0.72	0.72 (0.55, 0.94)	Fisher	0.0389	0.5835	3294	63	1.9	0	4770	117	2.5	0	-0.6	0.76	0.76 (0.56, 1.03)	Fisher	0.108	1.62	130	<6	1.5	0	4770	117	2.5	0	-1	0.6	0.6 (0.15, 2.4)	Fisher	0.7714	11.571
Pneumonia	5416	55	1	0	4770	50	1	0	0	1	1 (0.68, 1.46)	Fisher	0.9218	13.827	3294	50	1.5	0	4770	50	1	0	0.5	1.5	1.5 (1.02, 2.21)	Fisher	0.0656	0.984	130	6	4.6	0	4770	50	1	0	3.6	4.6	4.6 (2.01, 10.54)	Fisher	0.0034	0.051
Hypertension	5416	193	3.6	0	4770	273	5.7	0	-2.1	0.63	0.63 (0.53, 0.76)	Fisher	0	0	3294	126	3.8	0	4770	273	5.7	0	-1.9	0.67	0.67 (0.54, 0.82)	Fisher	0.0001	0.0015	130	9	6.9	0	4770	273	5.7	0	1.2	1.21	1.21 (0.64, 2.3)	Fisher	0.564	8.46
Diabetes mellitus, type 1 and type 2	5416	37	0.7	0	4770	50	1	0	-0.3	0.7	0.7 (0.46, 1.07)	Fisher	0.0519	0.7785	3294	18	0.5	0	4770	50	1	0	-0.5	0.5	0.5 (0.29, 0.86)	Fisher	0.018	0.27	130	<6	0.8	0	4770	50	1	0	-0.2	0.8	0.8 (0.11, 5.75)	Fisher	1	15
Other Thrombosis Risk Conditions	5416	192	3.5	0	4770	185	3.9	0	-0.4	0.9	0.9 (0.74, 1.09)	Fisher	0.4001	6.0015	3294	107	3.2	0	4770	185	3.9	0	-0.7	0.82	0.82 (0.65, 1.04)	Fisher	0.1457	2.1855	130	8	6.2	0	4770	185	3.9	0	2.3	1.59	1.59 (0.8, 3.16)	Fisher	0.1717	2.5755
Recent Labour	5416	<6	0	0	4770	50	1	0	-1	0	0 (0, 0)	Fisher	0	0	3294	<6	0.1	0	4770	50	1	0	-0.9	0.1	0.1 (0.04, 0.28)	Fisher	0	0	130	0	0	0	4770	50	1	0	-1	NA	NA	Fisher	0.6435	9.6525
